# Supplementary material for: Gene expression signatures of neuroendocrine prostate cancer and primary small cell prostatic carcinoma
Source: BMC Cancer. 2017 Nov 13;17:759. doi: 10.1186/s12885-017-3729-z (PMC5683385; doi:10.1186/s12885-017-3729-z)
Supplement: Supplementary file 2 — Additional tables on NEPC gene-lists, meta-9 genes, and LIMMA comparisons. (XLSX 266 kb) [file 12885_2017_3729_MOESM2_ESM.xlsx]

## Sheet: Supp Table 1
Supp Table 1: Genes common to multiple NEPC gene-lists from the literature
WCMC mCRPC	WCMC 2011	VPC 2012	VPC xeno	UW mCRPC	LuCaP xeno	MDA xeno	JHU 2009	Up N	Dn N	Up genes										Down genes
Genes common to exactly 5 gene-lists
								3		GPRIN1	MAST1	UNC13A
								1		RAB3C
		¢	¢	¢	¢			1		SNAP25
¢	¢	¢	¢				¢	1		MYT1
¢	¢		¢	¢			¢	1		BSN
¢		¢	¢	¢			¢	1		INA
¢		¢		¢	¢		¢	1		CRMP1
Genes common to exactly 4 gene-lists
¢	¢	¢	¢					6		DPYSL5	PGBD5	SIX2	SYN1	WDR62	ZNF367
¢	¢	¢		¢				6		ACTL6B	CRYBA2	OGDHL	RUNDC3A	STX1A	SYT4
¢	¢		¢	¢				4		AMER3	AP3B2	CHRNB2	SCN8A
¢		¢	¢	¢				3		DSCAML1	JAKMIP2	KCNH6
¢		¢	¢		¢			1		ADCYAP1
¢		¢		¢	¢			1		SEZ6
¢	¢	¢				¢		4		CENPF	IQGAP3	PTTG1	UBE2T
¢	¢		¢			¢		1		CASC5
¢		¢	¢			¢		1		TRIM9
¢		¢		¢		¢		1		CELF4
¢			¢	¢		¢		1		SH3GL2
¢	¢			¢			¢	1		STMN3
¢		¢		¢			¢	2		CHGA	SCG2
¢		¢			¢	¢			4											KLK2	KLK3	STEAP1	TRPV6
¢		¢				¢	¢		1											CYP1B1
Genes common to exactly 3 gene-lists
¢	¢	¢						25	2	ASF1B	AURKB	CDC20	CDCA8	CLSPN	CNIH2	CPLX2	DPF1	E2F1	ENO2	ANXA3	C15orf48
										HCN2	HS3ST6	ITPR3	LHX2	NKX2-2	NUSAP1	ONECUT2	RNASEH2A	RTBDN	SNCB
										SYP	TMEM63C	TPX2	VGF	VWA5B2
¢	¢		¢					18	3	ARHGAP11B	BIRC5	C19orf57	C2orf70	CCDC150	CCDC151	CEP131	CEP78	ESPL1	FAM161A	ACSM1	DSC3	ZC3H12A
										FBXO43	GOLGA7B	GRM8	LZTS1	REEP1	SPC24	TMOD2	XKR7
¢		¢	¢					13	4	APLP1	ATP1A3	CACNA1A	CGA	DLL3	GGH	IGFBPL1	NPTX1	NRCAM	PROX1	ABCC4	LRRC26	LXN	PTGS2
										RIBC2	TMPRSS6	TUBB2B
	¢	¢	¢					3		E2F2	MYBL2	UHRF1
¢	¢			¢				9		C14orf132	CCDC28B	DISP2	FAM57B	SCAMP5	SRRM3	SRRM4	SVOP	ZFHX2
¢		¢		¢				7	1	CHGB	DDC	DUSP26	NOL4	SCGN	SLC4A11	SYT13				SMO
	¢	¢		¢				3		MARCH4	MIR7-3HG	TMEM145
¢			¢	¢				9	4	AGBL4	BEND5	CA10	CAMK1D	KIAA0408	PLXNA2	REEP2	SCG3	TEKT2		ELL2	PLEKHS1	THRB	TPD52L1
¢				¢	¢			3		FGF9	PCSK1	SFTA3
¢	¢					¢		2	1	ASPM	AURKA									RDH11
	¢	¢				¢		1		ANLN
¢			¢			¢		2	3	CDKN2A	KPNA2									CCND1	LATS2	ZCCHC6
	¢		¢			¢		1		TACC3
¢				¢		¢		1	1	PLP2										TMPRSS2
	¢	¢					¢	1		TOP2A
		¢		¢			¢	1		BEX1
¢	¢				¢				1											MSMB
¢		¢				¢			3											ACPP	CLDN8	CPNE4
¢					¢	¢			2											AR	STEAP2
¢				¢			¢		1											YAP1
			¢			¢	¢		1											ACSM3
Genes common to exactly 2 gene-lists
¢	¢							97	61	ABHD8	AMH	ANO8	ARHGAP11A	ARNTL2	BUB1	BUB1B	C16orf59	C16orf92	C19orf43	ACOX3	ADAMTS19	ADAMTS3	ADPGK	ANO7	AP1S3	ARFGAP3	BANK1	BRI3	C1orf56
										C19orf52	CAMK2N2	CCDC93	CCNB2	CDHR2	CDK5R2	CELSR2	CENPA	CENPV	CEP55	C1orf64	C1QTNF9	C9orf66	CHSY1	CYTH1	DCAF6	DTD2	ELK4	GCSAML	GDE1
										CHAF1B	CHRM4	CIT	CKAP2L	CNPY4	CRTC1	CTPS1	DCAF15	DDX11	DOT1L	GLIPR2	GSTA3	GYS1	KIAA1210	KIF1C	LDAH	LRRC18	MIPEP	MON1B	MPP5
										DPP9	FAM102A	FAM171A2	FANCC	GCHFR	GINS1	GNG4	GTSE1	HAUS8	HCN3	MS4A2	NAMPT	NLRP8	NPR3	NUDT19	OAS2	OR10H1	PLA2G2F	PLEKHB2	POTEG
										HJURP	HNRNPM	HOXC9	ILF3	ILVBL	INCENP	INSM2	KCNH2	KIF14	KIF18B	PRKCH	PRNP	PSTPIP2	RBL2	RGS13	RNF185	RSPO2	SAR1B	SELE	SERHL2
										KIF20A	KIF23	KNTC1	LMNB2	LRRC16B	MAD2L2	MANEAL	MAPK8IP1	MBD3	MFI2	SLAIN2	SLC25A16	SLC27A6	SLC7A13	SLC9A9	SNTB2	SOX14	THEMIS	TMED3	TMEM159
										NEK2	NPPB	NTN3	OPRD1	PNPLA6	POLRMT	PSD	PSPN	PTCHD2	RAB39A	ZNF697
										RIPPLY3	RNF165	SALL2	SAMD1	SKA1	SLC12A5	SLC25A19	SLC27A3	SNX30	SPC25
										SSBP4	STXBP1	STXBP5L	SYT5	TIMELESS	TLX1	TMEM151A	TMEM169	TMEM211	TSEN54
										UBE2S	USH1C	WDR34	WDR76	ZBTB8B	ZDHHC13	ZMYM3
¢		¢						50	15	AFP	ASCL1	C1QL1	C21orf58	CABP7	CADM2	CDC25B	CEL	CER1	DNM1	ALDH1A3	CAB39L	CCDC69	CHPT1	CLIP4	CWH43	FAM129A	GJA1	HOXA13	MPPED2
										DNMT1	ELAVL3	EZH2	FAM163B	FAM64A	GCK	GINS2	GRM4	HEPACAM2	HEY2	PTGER2	RANBP3L	SEMA3C	STEAP4	TRPM4
										HOXC10	INSRR	KCNA4	KCNB2	KCNH3	KIF1A	KIFC1	LCN15	LINGO2	NDST4
										NKX2-1	NPC1L1	NR0B2	NUF2	PCSK2	PEG10	PPP2R2B	RGS7	RIMBP2	SEC11C
										SLC18A1	SLC6A17	ST18	STMN1	SYNGR4	TCF19	TFF3	TSPEAR	TYMS	UGT8
	¢	¢						14	7	ADGRL1	CCNF	CDC6	DTL	EEF1A2	FAM72B	JAG2	LMNB1	MKI67	NEURL1	ALDH1A2	ATP1A2	IL33	PAGE4	PTGDS	SLC2A12	TSLP
										PLK1	RRM2	UNC5A	ZIC2
¢			¢					59	52	ADAM22	ADAMTS14	ADORA1	ASTN1	ASXL3	BRSK1	C12orf56	CA8	CDKN2C	CELSR3	ADAM9	ADTRP	AGR2	ANXA1	ARHGAP6	BAG3	BCAS1	C8orf4	CAMKK2	CLCF1
										CPT1C	DENND2A	DNAI2	DNAJC6	EFNB3	EID2B	EVA1A	FAM184A	FOXD2	FRMD5	CRISPLD1	EDA	ENDOD1	FAS	FECH	FOLH1	GPR160	IL1R1	KL	LUZP2
										GPR153	GRIN2D	HCN4	HES6	HMGN3	HOXD3	KCNH7	KCNMB2	KIAA0319	KIF19	MALT1	MID2	MPP7	NANS	NAP1L2	NFIL3	NUDT4	PACSIN3	PLA2G4F	PSCA
										KIF5A	KIT	KLHL32	LMO3	MAPRE2	MEST	MYCN	MYO7A	NCAM1	NMU	RGS10	RHOU	RIPK2	RRAS2	SEL1L	SERP1	SIDT1	SIM2	SLC16A9	SLC22A5
										NRM	OSBPL6	PAM	PDZD4	PLEKHH2	PLS1	PSIP1	PTCHD4	RHEBL1	RNFT2	SLC39A6	SPATA13	STON1	STON1-GTF2A1L	TACC2	TACSTD2	TMCC3	TMEM144	TMEM87A	TNFAIP3
										SGCE	SOGA3	STX2	TAGLN3	TLE2	TLE6	TNFRSF25	USP11	WSCD1		TRPS1	WWP1
	¢		¢					10	16	C9orf40	CDC7	CHST8	FGF11	LPL	LRTM2	NDUFA4L2	RPS6KL1	SLC26A10	ZWINT	ALOX15B	COBLL1	CPEB2	FBP1	GALM	GLB1L2	GREB1	IMMP2L	LACTB	MESP1
																				POLB	RAB27A	RFX6	RRAS	SLC26A3	SLC26A4
		¢	¢					6	2	CA9	DTX1	FANCA	MIAT	PCBP3	TNNT1					ANGPT1	LTF
¢				¢				21	9	ABLIM2	CAND2	CELF3	CFAP61	DAPL1	DNER	ELAVL4	GNAO1	HOXD11	INSM1	ALDH6A1	GRHL2	HEXIM1	RNF43	SERINC5	SP1	SYPL1	TRIB1	WDR43
										KCNC1	KCNJ6	PCDH8	PCSK1N	PHYHIPL	RIMS2	SMPD3	ST6GAL2	TMEM198	UNC79
										UNC80
	¢			¢				3	1	ASPHD1	GDAP1	KCNK3								METAP1D
		¢		¢				4	1	ABCC8	MARCH11	NOVA1	TMEM179							MPZL2
			¢	¢				1		NFASC
¢					¢			4	3	FXYD6	KLHL14	LEMD1	TMEM176A							ERGIC1	NKX3-1	SPDEF
			¢		¢			1	1	ADAMTS18										C4orf32
¢						¢		11	19	CDC25C	CERK	DONSON	GPR173	KIF2C	PCNA	PHF19	PSRC1	TMEM74	TUBA1B	ARL1	C6orf132	CHRM1	COLEC12	CROT	GATA2	HOXB13	IDH1	PDCD6IP	PLA2G7
										UBE2C										PLPP1	PMEPA1	POLR3E	PRSS23	REST	SH3RF1	SLC30A4	SLC52A3	SYTL2
	¢					¢		3	1	MAP1B	PRR11	TECR								SUOX
		¢				¢		1	1	CCNE2										CYP39A1
¢							¢	3	5	FGF12	MLLT11	WWOX								HLA-DRA	HPGD	MYOF	PGC	PRR16
			¢				¢	3	1	GABBR2	GRP	SEMA5A								SLC39A8
				¢			¢	2		CADPS	PTPRN2
					¢	¢			2											CUX2	SLC45A3
	¢						¢		1											CYR61
		¢					¢		5											CCL2	CDH3	CFB	MMP7	MOXD1
Total genes common to 2 or more gene-lists
								433	235

## Sheet: Supp Table 2
Supp Table 2: Pairwise similarity of literature NEPC gene-lists
Gene-set pair		Overlap	P-val	Up	Down
WCMC mCRPC	VPC xeno	192	1.6e-68	2.5e-86	6.2e-37
WCMC mCRPC	VPC 2012	157	6.2e-63	1e-104	2.4e-12
WCMC mCRPC	WCMC 2011	247	1.1e-52	1.8e-102	1.3e-20
WCMC mCRPC	UW mCRPC	93	3.7e-48	3.2e-62	2.4e-13
WCMC 2011	VPC 2012	76	8.5e-37	2.3e-59	0.00029
VPC 2012	UW mCRPC	36	3.8e-31	4e-39	0.014
WCMC mCRPC	MDA xeno	58	3.2e-28	4.1e-19	4.3e-27
VPC 2012	VPC xeno	45	4.4e-23	1.4e-34	0.00094
WCMC 2011	VPC xeno	68	4.5e-22	3.8e-31	4.7e-10
VPC xeno	UW mCRPC	29	7.1e-19	8.8e-23	0.00014
WCMC 2011	UW mCRPC	32	1.9e-14	2e-23	0.4
WCMC mCRPC	LuCaP xeno	22	1.1e-13	9e-12	1.5e-09
VPC 2012	MDA xeno	17	1.2e-12	1e-08	1.4e-10
MDA xeno	LuCaP xeno	8	6e-12	1	7.5e-17
VPC 2012	JHU 2009	13	4.8e-10	9.2e-08	2e-07
UW mCRPC	JHU 2009	10	5.9e-10	1.5e-12	0.06
UW mCRPC	LuCaP xeno	7	6.3e-09	7.2e-12	1
VPC 2012	LuCaP xeno	8	5.2e-08	2.4e-05	2.5e-06
WCMC 2011	MDA xeno	14	7.3e-05	1.2e-10	0.29
VPC xeno	MDA xeno	10	0.0001	1.6e-05	0.0025
VPC xeno	JHU 2009	8	0.00034	7.6e-06	0.056
VPC xeno	LuCaP xeno	5	0.00076	5.8e-05	0.14
MDA xeno	UW mCRPC	4	0.0092	0.0025	0.087
WCMC mCRPC	JHU 2009	17	0.011	4.3e-05	0.0068
MDA xeno	JHU 2009	2	0.065	1	0.0074
LuCaP xeno	JHU 2009	1	0.12	0.032	1
WCMC 2011	JHU 2009	5	0.25	0.01	0.52
WCMC 2011	LuCaP xeno	2	0.39	0.33	0.25

## Sheet: Supp Table 3
Supp Table 3: Overlaps with 30 genes up-expressed in MSKCC metastases
Gene	WCMC mCRPC	WCMC 2011	UW mCRPC	LuCaP xeno	MDA xeno	VPC 2012	VPC xeno	JHU 2009
ANLN						
ASPM					
BUB1		
CCNA2		
CDK1
CENPF						
CENPI		
CEP85	
CIT		
DLGAP5		
DTL						
HIST1H3B
HN1
MCM4
MELK						
MKI67						
NCAPG
NUSAP1						
PBK
PCNT
PRC1	
PRR11					
RRM2						
SPAG5	
STMN1						
TOP2A								
TPX2						
TRIP3
UBE2C					
UBE2T						
P-value	6.08453e-08	5.52227e-19	1	1	4.07971e-11	5.22286e-15	1	0.0557641

## Sheet: Supp Table 4
Supp Table 4: NEPC samples and datasets used in outlier meta-analysis
Pt	Status	Sample ID	Source	Diagnosis	Type	AdCa pts (samples)	Study
1	m-CRPC	03-192A1	Liver	SCPC	Tumor	45 (66)*	UW mCRPC (GSE66187)
		03-192D2	LN	SCPC
2	m-CRPC	05-144E1	Liver	SCPC
		05-144EE1	Bone	SCPC
		05-144HH1	Bone	SCPC
		145.1	Liver	SCPC	Xeno	16 (19)	LuCaP xeno (Internal)
		145.2	LN	SCPC
3	m-PC	49	OM	SCPC
4	l-PC	93	PR	SCPC
5	l-CRPC	144-4	PR	LCNEC	Xeno	3 (3)*	MDA xeno (GSE32967)
		144-13	BL	SCPC
6	l-CRPC	146-10	BL	SCPC
7	l-CRPC	155-2	BL	SCPC
		155-12	BL	SCPC
8	m-PC	352-G13	UR	SCPC	Xeno	6 (7)	VPC xeno (GSE41192)
		370	PE	SCPC
9	l-PC	331R	PR	t-NEPC
10	l-CRPC	SC-02	PR	SCPC	Tumor	16 (16)	MDA CRPC (GSE33277)
11	l-CRPC	SC-05	PR	SCPC
12	l-CRPC	SC-95	PR	SCPC
13	l-CRPC	SC-169	PR	SCPC
14	m-CRPC	WA22	PR	SCPC	Tumor	33 (33)	UM mCRPC (GSE35988)
15	m-CRPC	WA24	Liver	SCPC

## Sheet: Supp Table 5
Supp Table 5: Meta genes with outlier expression in 60-80% (9-12) of 15 high-grade NEPC patients
Gene	Pts	Gene	Pts	Gene	Pts	Gene	Pts
Up genes
KCNC3	11.8	NRM	10.7	DERA	9.9	FRMD5	9.2
RAB3C	11.8	KIRREL3	10.6	ESPL1	9.9	ITGB3BP	9.2
SEZ6L	11.8	ADCYAP1	10.5	HMP19	9.9	MCM6	9.2
DPYSL5	11.7	CA10	10.5	HOXD10	9.9	PTTG3P	9.2
TROAP	11.7	CDH2	10.5	KNTC1	9.9	REEP2	9.2
CDKN2C	11.6	CRTAC1	10.5	RBM38	9.9	SHOX2	9.2
LHX2	11.6	KCNB2	10.5	RHEBL1	9.9	SSRP1	9.2
STX1A	11.6	NR0B2	10.5	SYT13	9.9	CDKAL1	9.1
ASXL3	11.5	PSRC1	10.5	TYMS	9.9	ERC2	9.1
JAKMIP2	11.5	RIMBP2	10.5	DAND5	9.8	GRP	9.1
MIR7-3HG	11.5	SCG3	10.5	KIF19	9.8	HES6	9.1
NDRG4	11.5	SLCO3A1	10.5	AMDHD1	9.7	NHS	9.1
RIMS2	11.5	TMEM179	10.5	CACNA1A	9.7	CALCA	9
ASPM	11.4	FAM57B	10.4	CEP72	9.7	CDKN2A	9
DONSON	11.4	FYN	10.4	H19	9.7	CRABP1	9
BAALC	11.3	HAUS1	10.4	MCM3	9.7	FOXA2	9
HOXB3	11.3	HCN3	10.4	NGB	9.7	NAV2	9
PEG10	11.3	LIG1	10.4	POU3F2	9.7	NELL1	9
KPNA2	11.2	OVOS2	10.4	STMN3	9.7	PAFAH1B3	9
MAST1	11.2	ANKRD65	10.3	TUBA1C	9.7	PGBD5	9
MLLT11	11.2	CELSR2	10.3	VGF	9.7	PRC1	9
ARHGEF2	11.1	DUSP26	10.3	BEX1	9.6	SCN3A	9
PHYHIPL	11.1	EID2B	10.3	CPLX2	9.6	TCERG1L	9
PLEKHG4B	11.1	NRCAM	10.3	GRIN2C	9.6	TERT	9
RNF182	11.1	SIX2	10.3	LOC643201	9.6	TEX30	9
SVOP	11.1	SLITRK6	10.3	MCM2	9.6	TOP2A	9
AMER3	11	CDKN2D	10.2	RFX2	9.6	TPX2	9
CDCA8	11	GNAZ	10.2	ACYP1	9.5	ZNF711	9
CELF4	11	LMNB1	10.2	FAM132B	9.5
CHRNA3	11	GPRIN1	10.1	HAUS8	9.5
CKS1B	11	PTPRH	10.1	RGS7	9.5
DBNDD2	11	ADD2	10	SCG2	9.5
DSCAML1	11	ATCAY	10	SNCAIP	9.5
FMN2	11	CELF3	10	SULT4A1	9.5
LMO3	11	CEP131	10	SV2B	9.5
MARCH11	11	CHGA	10	ACTL6B	9.4
NOL4	11	CHGB	10	CLSPN	9.4
SFTA3	11	CPT1C	10	FZD9	9.4
SLC36A4	11	FSD1	10	NPPB	9.4
TAGLN3	11	KLHL14	10	OCIAD2	9.4
BSN	10.9	NRTN	10	TIMELESS	9.4
CXXC4	10.9	NRXN1	10	TLE2	9.4
KCNH3	10.9	POLD1	10	TMEM61	9.4
DCX	10.8	PRELID2	10	TNFRSF25	9.4
PROX1	10.8	RNASEH2A	10	KCTD16	9.3
RPRM	10.8	RUNX1T1	10	POU4F1	9.3
C1orf112	10.7	SRRM3	10	PSIP1	9.3
DNM1	10.7	UBE2S	10	E2F7	9.2
EZH2	10.7	CAMK1D	9.9	E2F8	9.2
NFASC	10.7	CHD7	9.9	EMC3-AS1	9.2
Down genes
CWH43	11.9	GRHL2	10.2	SYPL1	9.4
RIPK2	11.9	KLF9	10.2	TNFRSF1A	9.4
TP53TG1	11.9	SGMS2	10.2	VIPR1	9.4
H2AFJ	11.8	C4orf32	10.1	ZCCHC6	9.4
TMPRSS2	11.8	GLUD2	10.1	EIF4EBP3	9.3
ALDH1A3	11.6	MLEC	10.1	TMEM144	9.3
COLEC12	11.6	MPZL2	10.1	FOLH1	9.2
ARHGAP6	11.5	NOTCH2	10.1	GALNT11	9.2
CYP39A1	11.4	SLC35F2	10.1	STAP2	9.2
PLA2G7	11.4	APLP2	10	TMEM87A	9.2
RAB27B	11.4	AMD1	10	CALD1	9.1
GATA2	11.2	FKBP5	10	DHRS3	9.1
ITGB5	11.2	KIAA1522	10	FAM198B	9.1
KLK2	11.2	PDGFA	10	KCTD11	9.1
RWDD2A	11.2	PPP2R3A	10	PROSER2	9.1
TMCO4	11.2	SIDT2	10	TARP	9.1
TPM4	11.1	TMEM159	10	YBX3	9.1
BMPR1B	11	ZHX2	10	DNASE2B	9
SGMS1	11	EFNA4	9.9	ITGAV	9
WWP1	11	NFIX	9.9	NUDT4	9
CSGALNACT1	10.9	PNPLA4	9.9	PEX11A	9
IL1R1	10.9	SETD7	9.9	REXO2	9
TACSTD2	10.9	SFT2D1	9.9	SERP1	9
REST	10.8	TMEM184C	9.9	SMO	9
SERINC5	10.8	TMEM192	9.9	TAOK3	9
SH2D4A	10.8	RB1	9.8	ZCCHC24	9
CPNE4	10.7	ADI1	9.7	ZNF613	9
LGALSL	10.7	ARHGEF5	9.7	ZNF615	9
MARC2	10.7	CREB3L4	9.7
ECI2	10.6	CTSH	9.7
ELL2	10.6	LPAR6	9.7
EMB	10.6	PLEKHH1	9.7
RDH11	10.6	PLIN3	9.7
STEAP4	10.6	SRXN1	9.7
TRPV6	10.6	CIB1	9.6
ZNF217	10.6	IDH1	9.6
ARHGEF37	10.5	PIEZO1	9.6
CD9	10.5	BLNK	9.5
CDYL2	10.5	CPNE3	9.5
PPM1H	10.5	EHF	9.5
CREG1	10.4	FAH	9.5
CROT	10.4	LAMP2	9.5
FOLH1B	10.4	MARC1	9.5
GUCY1A3	10.4	S100A11	9.5
MLPH	10.4	ZNF350	9.5
PIGV	10.4	CRYL1	9.4
TRPM4	10.4	CYB561	9.4
ACADSB	10.3	GALNT7	9.4
EFNA1	10.2	KLK4	9.4
EPN3	10.2	LTBR	9.4

## Sheet: Supp Table 6
Supp Table 6: LIMMA differentially expressed genes in JHU-FFPE (16 SCPC versus 16 AdCa)
Up gene	logFC	AveExpr	t	P.Value	adj.P.Val	B	Down gene	logFC	AveExpr	t	P.Value	adj.P.Val	B
SCPC (N=16) versus AdCa (N=16) -- 385 genes [111 up, 274 down]
SPC24	0.559107	5.38284	5.70056	2.32238e-06	0.0150738	4.67569	RGS10	-1.13407	7.12329	-6.46219	2.47832e-07	0.00592592	6.65582
TRIM43	0.585825	4.39421	5.59716	3.15206e-06	0.0150738	4.40395	SIDT2	-0.695414	6.93839	-5.63964	2.78029e-06	0.0150738	4.51563
KIF4B	0.435505	6.0631	5.43626	5.07174e-06	0.0167053	3.98029	FZD4	-0.566588	6.36336	-5.60795	3.05317e-06	0.0150738	4.43232
CENPH	0.637037	4.494	5.12719	1.26407e-05	0.0211285	3.16526	C9orf129	-0.31845	7.96751	-5.49815	4.22376e-06	0.0167053	4.14333
LINC00862	0.339147	4.53294	5.09661	1.38345e-05	0.0211285	3.08463	MXD4	-0.374833	7.04491	-5.4034	5.58917e-06	0.0167053	3.89368
HIST1H2BO	1.11609	7.27142	4.96001	2.06957e-05	0.0250958	2.72462	ZDHHC7	-0.650887	6.02952	-5.24756	8.85902e-06	0.0201329	3.48273
ESCO2	0.410999	4.32921	4.8727	2.67589e-05	0.026191	2.49485	CCDC159	-0.500139	5.92837	-5.24112	9.02926e-06	0.0201329	3.46574
RMI2	0.330025	7.11614	4.85028	2.85826e-05	0.026191	2.43588	KCTD21	-0.478174	5.0587	-5.2325	9.26194e-06	0.0201329	3.44302
C3orf67	0.779606	4.99221	4.84674	2.88818e-05	0.026191	2.42656	CSAD	-0.41473	6.68415	-5.16537	1.12932e-05	0.0211285	3.26596
RN7SL720P	0.797764	3.98202	4.8334	3.00362e-05	0.026191	2.3915	TUBGCP6	-0.308683	6.29184	-5.1094	1.33221e-05	0.0211285	3.11835
WDR76	1.01493	5.42856	4.61674	5.66768e-05	0.0274486	1.82339	SCYL1	-0.310067	7.15052	-5.08333	1.43877e-05	0.0211285	3.0496
IL8	0.472185	5.66068	4.61149	5.75519e-05	0.0274486	1.80968	CRY2	-0.33471	6.28599	-5.06871	1.50218e-05	0.0211285	3.01106
PGBD1	0.34871	4.77788	4.56743	6.54514e-05	0.0274486	1.69459	CCND1	-0.730621	7.53174	-5.0368	1.65043e-05	0.0219241	2.92694
MAGEB18	0.431451	4.44223	4.54353	7.01772e-05	0.0274486	1.63221	PRKCD	-0.80257	6.72029	-4.95519	2.0991e-05	0.0250958	2.71196
RN7SL783P	1.79396	5.51169	4.50214	7.91681e-05	0.0274486	1.52434	FAM53B	-0.413182	6.24425	-4.93836	2.20577e-05	0.0251153	2.66764
RNU6-220P	0.59362	6.92311	4.50074	7.94928e-05	0.0274486	1.52068	SYNGR2	-0.815196	7.45772	-4.89808	2.48343e-05	0.026191	2.56161
HJURP	0.741437	6.14398	4.49057	8.18789e-05	0.0274486	1.49422	IFNK	-0.772077	4.49019	-4.83162	3.01936e-05	0.026191	2.38683
TMEM30C	0.686443	4.14567	4.4845	8.33382e-05	0.0274486	1.47841	L3HYPDH	-0.593738	4.99128	-4.80907	3.22611e-05	0.026191	2.32758
GAS2L3	0.738703	4.76259	4.48426	8.33966e-05	0.0274486	1.47779	VPS51	-0.449323	6.26626	-4.80345	3.27987e-05	0.026191	2.3128
SMR3B	0.523438	4.94282	4.47834	8.48444e-05	0.0274486	1.46239	PNPO	-0.482762	6.07857	-4.80281	3.28606e-05	0.026191	2.31111
STRIP2	0.367938	4.77555	4.4755	8.55484e-05	0.0274486	1.45499	ERBB2	-0.520745	6.5952	-4.77163	3.60094e-05	0.0270342	2.22924
RNU5A-5P	0.810513	2.62598	4.46372	8.85299e-05	0.0274486	1.42434	GSDMB	-0.525035	5.59523	-4.75251	3.80864e-05	0.0270342	2.17907
OR4F17	0.513842	3.79838	4.44215	9.4254e-05	0.0274486	1.36829	NPIPB3	-0.564958	10.6466	-4.75236	3.81038e-05	0.0270342	2.17866
RN7SL607P	0.711036	6.25647	4.42219	9.98784e-05	0.0274505	1.31643	TCEAL8	-0.650066	6.46073	-4.72628	4.11309e-05	0.0270342	2.11027
NMU	0.555383	5.2228	4.41765	0.000101203	0.0274983	1.30465	PIEZO1	-0.365599	6.61634	-4.71386	4.26557e-05	0.0270342	2.0777
NCAPG2	0.684978	4.98616	4.37228	0.000115429	0.0276002	1.18699	MYLK-AS1	-0.688337	6.42086	-4.71274	4.27966e-05	0.0270342	2.07475
KRT20	0.385251	4.83486	4.32407	0.000132704	0.0295284	1.06224	CANT1	-0.762036	6.26365	-4.7055	4.37137e-05	0.0270342	2.05578
OR2A2	0.503719	4.60556	4.32205	0.000133478	0.0295284	1.05704	KLK2	-2.40598	8.5326	-4.69956	4.44807e-05	0.0270342	2.04021
LIN9	0.597803	4.59432	4.31915	0.000134602	0.0295284	1.04954	SH2B1	-0.281012	6.67633	-4.69635	4.49013e-05	0.0270342	2.03179
RNU5E-1	1.33758	6.25865	4.30745	0.00013923	0.0295284	1.01931	CPNE4	-2.10727	6.23205	-4.68394	4.65629e-05	0.0270342	1.99928
PTGER3	0.922317	5.26704	4.30666	0.000139547	0.0295284	1.01727	AKAP17A	-0.287799	6.43326	-4.67338	4.80239e-05	0.0270342	1.97163
KSR2	0.289932	5.80095	4.29988	0.000142305	0.0297419	0.999774	PRKCH	-0.64441	5.80219	-4.67142	4.8301e-05	0.0270342	1.96649
CLSPN	0.868125	5.17436	4.28399	0.00014898	0.029935	0.958781	RNU4-38P	-0.930776	5.2318	-4.66916	4.8621e-05	0.0270342	1.96058
RN7SKP263	1.01749	5.32374	4.27806	0.000151553	0.0301981	0.943473	COMT	-0.423475	6.65628	-4.66134	4.97472e-05	0.0270342	1.94009
RN7SL104P	0.674431	6.42918	4.27176	0.000154329	0.030343	0.92724	NPIPB4	-0.547804	10.3836	-4.64505	5.21747e-05	0.027227	1.89746
STMN1	0.834039	6.54361	4.2641	0.000157775	0.0304238	0.907494	SEL1L	-0.802152	6.16538	-4.64371	5.23794e-05	0.027227	1.89395
UBE2C	0.67198	6.94662	4.25305	0.000162882	0.0309101	0.879012	PDE3A	-0.853834	6.0533	-4.62696	5.50089e-05	0.0274486	1.85012
IQCJ-SCHIP1-AS1	0.614665	4.60656	4.24655	0.000165957	0.0312456	0.86229	CREB3L1	-1.18299	7.13773	-4.61427	5.70858e-05	0.0274486	1.81696
HMMR	0.659834	4.3898	4.22306	0.000177565	0.0322582	0.801849	OLFML1	-0.693967	4.89505	-4.5791	6.32605e-05	0.0274486	1.72506
PLSCR2	0.336522	4.61294	4.19373	0.000193177	0.0333485	0.726522	GRHL2	-1.37826	6.51516	-4.57477	6.40653e-05	0.0274486	1.71375
ARNTL2	0.413909	4.52025	4.18926	0.000195674	0.0333485	0.715044	APOD	-1.40076	8.57392	-4.56671	6.55889e-05	0.0274486	1.69271
EFR3B	0.345604	5.48066	4.16419	0.000210266	0.0333485	0.650764	STX5	-0.512147	6.57947	-4.56191	6.65147e-05	0.0274486	1.68017
CHEK1	0.93263	5.06254	4.16274	0.000211143	0.0333485	0.647046	LRTOMT	-0.672468	5.72768	-4.55486	6.7897e-05	0.0274486	1.66177
MND1	0.68982	4.32123	4.14928	0.000219451	0.0333485	0.612559	RDH11	-1.16853	7.13713	-4.54483	6.99117e-05	0.0274486	1.6356
PAX6	0.412348	5.09592	4.14731	0.000220688	0.0333485	0.607538	TAOK3	-1.06806	5.89536	-4.53751	7.14197e-05	0.0274486	1.61651
RNU4ATAC7P	0.739034	5.15167	4.10831	0.000246745	0.0351177	0.507827	AAK1	-0.697612	7.22044	-4.5357	7.17971e-05	0.0274486	1.61179
RN7SL107P	0.743837	6.46411	4.10156	0.000251551	0.0351177	0.490596	PEX11A	-0.771519	6.40732	-4.51714	7.57864e-05	0.0274486	1.5634
RNU2-51P	0.476276	8.3722	4.09645	0.00025525	0.0351177	0.477557	HMGN2P46	-1.23599	6.84058	-4.51547	7.6155e-05	0.0274486	1.55906
SKA3	0.899261	4.89327	4.09116	0.000259138	0.0351177	0.464055	NPIPB5	-0.701313	10.1726	-4.50406	7.87273e-05	0.0274486	1.52934
RNU6-521P	0.887648	2.6365	4.07782	0.000269196	0.0352174	0.430045	JAM2	-0.50981	5.65577	-4.50032	7.95884e-05	0.0274486	1.51961
RNASEH2A	0.561009	6.82846	4.07614	0.000270491	0.0352174	0.42576	DNAH1	-0.275621	5.96016	-4.49742	8.02633e-05	0.0274486	1.51205
OR4F5	0.45013	4.05854	4.07498	0.000271386	0.0352174	0.422809	SGMS1	-0.715762	5.40677	-4.48283	8.37429e-05	0.0274486	1.47408
RN7SL307P	0.631001	4.966	4.07286	0.000273028	0.0352174	0.417421	HDLBP	-0.957491	8.2572	-4.47222	8.63686e-05	0.0274486	1.44646
ZNF367	0.352829	6.10598	4.07168	0.000273951	0.0352174	0.414408	PRKAG2	-0.488156	6.38229	-4.47078	8.67304e-05	0.0274486	1.44271
CKAP2L	0.670172	5.10299	4.0636	0.000280334	0.0354659	0.39384	TNKS1BP1	-0.483166	7.12439	-4.46382	8.85027e-05	0.0274486	1.42462
PBK	0.888321	4.37881	4.02332	0.000314406	0.0360984	0.291428	RASSF8	-0.600227	5.84831	-4.45505	9.07895e-05	0.0274486	1.40179
SNORD7	0.640546	4.74252	4.00724	0.000329109	0.0366792	0.250634	GLTP	-0.442831	6.23471	-4.44904	9.23871e-05	0.0274486	1.38618
RNU6-1138P	0.346397	7.69102	4.00519	0.000331032	0.0366792	0.245434	ERN1	-0.33285	5.89121	-4.4477	9.27475e-05	0.0274486	1.3827
RN7SL283P	0.796427	2.59479	3.99829	0.000337585	0.0370275	0.227939	C1orf132	-0.699819	6.54985	-4.43785	9.54393e-05	0.0274486	1.35711
RN7SL330P	0.950221	4.09465	3.97418	0.000361484	0.0382453	0.1669	CIB1	-0.564438	6.99843	-4.43637	9.58505e-05	0.0274486	1.35326
RNU4ATAC14P	1.95525	4.71713	3.968	0.000367876	0.0383713	0.15126	TBL1Y	-0.501046	5.53204	-4.43368	9.66006e-05	0.0274486	1.34629
LMNB1	0.948505	6.01452	3.96718	0.000368731	0.0383713	0.14919	HCCAT3	-1.21207	7.08242	-4.42797	9.82152e-05	0.0274486	1.33146
RAB3C	0.355315	4.26778	3.9653	0.000370698	0.0383713	0.144442	AGR2	-2.22893	6.7094	-4.42619	9.87237e-05	0.0274486	1.32684
DPYSL5	0.508949	5.29169	3.96365	0.000372436	0.038385	0.140268	SLC36A1	-0.699648	6.35859	-4.40301	0.000105594	0.0275378	1.26665
RNA5SP173	0.698105	3.52125	3.95825	0.000378177	0.0386435	0.126622	ZBTB43	-0.67969	5.9174	-4.39713	0.000107407	0.0275378	1.25142
RNU4ATAC5P	1.01491	5.65568	3.93749	0.000401061	0.0396271	0.0742144	ZNF350	-1.37697	5.99483	-4.39615	0.000107715	0.0275378	1.24886
RNA5SP98	0.822542	4.28084	3.93233	0.000406955	0.0398799	0.0612028	YAP1	-0.678945	7.65677	-4.39521	0.000108006	0.0275378	1.24644
RN7SKP32	0.881457	6.49844	3.93025	0.000409356	0.0399515	0.0559553	SHROOM1	-0.388897	7.05482	-4.3951	0.000108041	0.0275378	1.24615
HIST1H2AI	0.579405	8.23485	3.92316	0.000417648	0.0400132	0.0380698	TRPV6	-0.884945	6.53503	-4.39098	0.000109339	0.0275378	1.23547
RN7SKP233	0.772883	4.35808	3.90004	0.000445819	0.0411087	-0.0201342	TMEM115	-0.41073	6.1967	-4.39076	0.00010941	0.0275378	1.23489
CDK1	0.753507	4.53625	3.89988	0.000446021	0.0411087	-0.0205369	TSC22D3	-0.529199	6.01312	-4.37768	0.000113635	0.0276002	1.201
TIMELESS	0.377399	5.52328	3.88956	0.000459183	0.0415891	-0.046465	PNKD	-0.570948	6.614	-4.37659	0.000113995	0.0276002	1.19817
TRIM49B	0.328593	4.70102	3.88459	0.000465669	0.0418962	-0.0589687	KIAA0556	-0.312141	5.62932	-4.37379	0.000114923	0.0276002	1.19092
HIST1H3B	1.33766	5.8281	3.87833	0.000473948	0.0422149	-0.0746762	TMEM141	-0.599518	8.29232	-4.37255	0.000115335	0.0276002	1.18771
RNA5SP180	0.62212	5.08967	3.8676	0.000488482	0.0423659	-0.101598	SUOX	-0.546413	5.93714	-4.35572	0.000121094	0.0286224	1.14413
OR4N2	0.738517	2.63764	3.85516	0.000505887	0.0427429	-0.132798	PBX3	-0.662138	6.52278	-4.35287	0.000122098	0.0286224	1.13674
USP17L26	0.46989	6.13682	3.84682	0.000517892	0.0431474	-0.153697	TACC2	-0.620734	5.99329	-4.34218	0.000125931	0.0290661	1.10909
CDC25A	0.377449	4.97862	3.83989	0.000528073	0.0435204	-0.171043	AQP3	-0.746001	7.13641	-4.34084	0.000126422	0.0290661	1.10562
OCM	0.547421	5.39937	3.83966	0.000528412	0.0435204	-0.171614	MAFK	-0.312191	6.41669	-4.32299	0.000133119	0.0295284	1.05945
DTL	0.940755	5.16086	3.8183	0.000561055	0.0447991	-0.225012	GDPGP1	-0.720646	5.15219	-4.31358	0.000136787	0.0295284	1.03514
KIF14	0.645341	4.35734	3.81716	0.000562858	0.0447991	-0.22787	DNAJC4	-0.374224	7.33928	-4.31241	0.00013725	0.0295284	1.03212
RNY1P5	0.887051	3.53036	3.81188	0.000571239	0.0447991	-0.241035	EPN3	-0.388857	6.75925	-4.30881	0.000138682	0.0295284	1.02284
KIF2C	0.419101	4.92671	3.80827	0.000577062	0.0447991	-0.250067	NUDT2	-0.373686	6.00193	-4.29586	0.000143965	0.0297419	0.989402
E2F7	0.559423	5.54455	3.79643	0.000596506	0.0457149	-0.279577	HDHD3	-0.44819	6.098	-4.29281	0.000145238	0.0297419	0.981529
ESPL1	0.333223	5.57467	3.79165	0.000604545	0.0458898	-0.291497	HEMK1	-0.3294	6.16522	-4.28919	0.000146764	0.0297419	0.972185
MIR890	0.797794	3.32791	3.78386	0.000617878	0.045925	-0.31092	TXNDC11	-0.745194	7.01943	-4.28916	0.000146776	0.0297419	0.972113
DEFB105A	0.360581	4.52045	3.78086	0.000623078	0.045925	-0.31838	SF1	-0.477586	8.19578	-4.27067	0.000154818	0.030343	0.924412
RAD51AP1	0.742482	4.78582	3.77603	0.000631548	0.046232	-0.330401	REEP6	-0.560004	6.67353	-4.26483	0.000157445	0.0304238	0.909364
RNU6-1119P	0.43942	4.74515	3.77192	0.000638846	0.0465715	-0.340628	C9orf91	-0.490712	6.29659	-4.25929	0.000159978	0.0306019	0.895095
PLEKHG4B	0.243387	6.2908	3.76267	0.000655574	0.0474643	-0.363634	TOB1	-0.965133	7.18848	-4.23842	0.000169886	0.0316079	0.84137
OR1S1	0.622676	3.91557	3.76013	0.000660226	0.0474643	-0.369928	PLEKHH1	-0.68414	6.26436	-4.23582	0.000171162	0.0316079	0.834681
RNVU1-20	0.477183	4.1929	3.75988	0.000660703	0.0474643	-0.37057	PHC1	-0.545015	6.73438	-4.23444	0.000171847	0.0316079	0.831112
UHRF1	0.48117	5.77764	3.75911	0.000662122	0.0474643	-0.37248	C1orf63	-0.857704	6.56737	-4.22205	0.00017808	0.0322582	0.799258
CENPI	0.697572	4.38858	3.7563	0.000667325	0.0476311	-0.379446	ZNF652	-0.724443	6.65552	-4.21877	0.00017977	0.0323194	0.790816
CDC45	0.528466	5.89986	3.75332	0.000672909	0.0477446	-0.386862	OXA1L	-0.537451	6.64977	-4.21127	0.000183686	0.0327769	0.771555
HOXC9	0.530939	4.809	3.75015	0.000678879	0.0478442	-0.394722	ZFPL1	-0.360799	6.48647	-4.19819	0.000190719	0.0333485	0.737969
KRTAP12-1	0.349874	5.25478	3.74283	0.000692882	0.0478442	-0.412889	TPM3P9	-1.1544	7.87498	-4.1875	0.000196666	0.0333485	0.710523
RNU6-1215P	0.993794	3.75199	3.73681	0.000704599	0.0478442	-0.427809	SLC44A4	-1.3108	7.37712	-4.18312	0.000199154	0.0333485	0.699289
LINC00592	0.340406	5.15695	3.73478	0.000708594	0.0478442	-0.432839	TOB2	-0.55262	6.91996	-4.18105	0.000200343	0.0333485	0.693968
GINS2	0.603505	6.05801	3.72831	0.000721497	0.0483241	-0.448892	NPIPB11	-0.752767	9.31008	-4.1786	0.000201756	0.0333485	0.687688
TTPA	0.311586	4.66876	3.7241	0.000729989	0.0485128	-0.459302	OSBP	-0.405678	6.80452	-4.17586	0.000203345	0.0333485	0.680674
RNU6-541P	0.783353	2.81401	3.71758	0.000743373	0.0485128	-0.475462	TCTA	-0.306516	7.11646	-4.17444	0.000204179	0.0333485	0.677018
KIAA1456	0.44437	4.46862	3.71496	0.000748801	0.0485128	-0.481933	BLNK	-0.540581	5.66993	-4.17359	0.000204673	0.0333485	0.674858
HIST1H2AJ	0.82066	7.58049	3.7101	0.000758999	0.0486416	-0.493964	NFIX	-1.01702	8.0478	-4.17045	0.000206524	0.0333485	0.666812
DIAPH3-AS2	0.551461	3.56336	3.70924	0.000760819	0.0486416	-0.496093	TSPAN1	-1.94536	7.18446	-4.17024	0.000206652	0.0333485	0.666257
GRIN1	0.509493	5.28881	3.70727	0.000764979	0.0486474	-0.500943	GTF3C1	-0.613519	6.64694	-4.16422	0.000210251	0.0333485	0.650829
RNU6-519P	1.1254	6.01534	3.70027	0.00078002	0.0493769	-0.518258	ADRB2	-0.796295	6.82847	-4.16349	0.000210688	0.0333485	0.648972
RTKN2	0.439505	4.88578	3.6969	0.000787357	0.0495434	-0.526582	TSPAN31	-0.392602	6.1968	-4.1615	0.000211896	0.0333485	0.643866
RNA5SP444	0.761609	5.88473	3.69461	0.000792374	0.0495771	-0.53223	SGSM2	-0.297179	6.59171	-4.16109	0.000212143	0.0333485	0.642824
TMPO-AS1	0.622085	5.71412	3.69382	0.000794112	0.0495771	-0.534178	DMD	-0.71452	5.14681	-4.15488	0.000215956	0.0333485	0.626904
B3GNT7	0.365001	5.83765	3.69205	0.000798019	0.0496912	-0.538541	MAN2C1	-0.294955	6.62137	-4.15354	0.000216786	0.0333485	0.623476
							AP1B1	-0.498359	6.83097	-4.14899	0.000219631	0.0333485	0.611828
							YPEL5	-0.853558	7.16142	-4.14748	0.00022058	0.0333485	0.607974
							VMAC	-0.468119	5.65145	-4.14212	0.000223998	0.0333485	0.594237
							MID1IP1	-0.516262	5.42627	-4.14187	0.000224154	0.0333485	0.593611
							FYCO1	-0.391545	6.16159	-4.14114	0.000224626	0.0333485	0.591733
							ENTPD5	-0.885212	6.0907	-4.13703	0.000227282	0.0333485	0.581232
							RNA5SP39	-0.796993	5.8539	-4.13695	0.000227335	0.0333485	0.581023
							TRIB1	-0.855949	6.97276	-4.12976	0.000232065	0.0338271	0.562624
							HOXB13	-1.84004	7.30603	-4.12771	0.000233427	0.0338271	0.557395
							TRABD	-0.213151	7.85619	-4.12174	0.000237451	0.034203	0.542126
							SNORA42	-2.02633	7.86648	-4.11644	0.000241079	0.0345176	0.528581
							SORD	-1.41189	7.67967	-4.10046	0.000252345	0.0351177	0.487781
							C2orf68	-0.245689	7.49849	-4.09824	0.000253946	0.0351177	0.482131
							CLCN6	-0.265351	6.16734	-4.09566	0.000255829	0.0351177	0.475532
							FAM83H-AS1	-0.480682	6.54116	-4.09548	0.000255959	0.0351177	0.475081
							IGKV2-24	-0.711592	6.18577	-4.09312	0.000257689	0.0351177	0.469061
							PTCHD3P1	-0.428131	6.05381	-4.09005	0.000259957	0.0351177	0.461235
							ADAMTS1	-0.921243	5.96292	-4.08234	0.000265741	0.0352174	0.44158
							WAC-AS1	-0.313103	6.11223	-4.07684	0.000269945	0.0352174	0.427564
							PARD3B	-0.387321	5.81324	-4.07618	0.000270454	0.0352174	0.425882
							ARSD-AS1	-1.09966	6.12301	-4.07325	0.000272725	0.0352174	0.418414
							MKX	-0.678408	5.66	-4.06942	0.000275718	0.0352551	0.408665
							ACOX3	-0.353371	6.24238	-4.06372	0.000280239	0.0354659	0.394142
							SPATA20	-0.480147	6.46499	-4.06043	0.000282878	0.035553	0.385772
							PLA2G2A	-1.74059	7.64114	-4.05905	0.000283996	0.035553	0.38225
							FAM35A	-0.681774	5.59282	-4.05099	0.000290593	0.0356535	0.361746
							RBMS3	-0.59243	5.88775	-4.05076	0.000290788	0.0356535	0.361147
							XBP1	-0.879123	7.93597	-4.049	0.000292244	0.0356535	0.356686
							CXCL12	-0.696747	5.98622	-4.04706	0.000293865	0.0356535	0.351747
							SNORA74A	-1.16956	6.92804	-4.04562	0.000295075	0.0356535	0.34808
							ZNF577	-1.0614	6.47497	-4.04496	0.000295627	0.0356535	0.346411
							TTC6	-1.04457	5.46104	-4.04468	0.000295864	0.0356535	0.345695
							SEC16A	-0.51306	6.30133	-4.04342	0.000296929	0.0356535	0.342486
							SLAIN2	-0.728934	7.4569	-4.0419	0.000298218	0.0356535	0.338619
							PDXK	-0.368938	6.6506	-4.0345	0.000304563	0.0360308	0.319823
							RAMP3	-0.369899	5.78268	-4.03301	0.000305858	0.0360308	0.316036
							PITRM1-AS1	-0.373292	5.6909	-4.03297	0.000305895	0.0360308	0.315927
							PDE9A	-0.956907	6.44879	-4.02699	0.000311142	0.0360984	0.300744
							SLC25A37	-1.11272	7.11598	-4.02642	0.000311643	0.0360984	0.299307
							KIAA1737	-0.897864	6.44892	-4.02358	0.000314176	0.0360984	0.292083
							FOXA1	-0.804173	7.86533	-4.02195	0.00031563	0.0360984	0.287961
							IQSEC1	-0.423681	6.67738	-4.02037	0.000317056	0.0360984	0.283937
							CACNA1D	-0.754725	6.04155	-4.01964	0.00031771	0.0360984	0.282096
							GPR160	-1.7338	5.65394	-4.01868	0.000318584	0.0360984	0.279646
							GPRASP1	-0.539003	5.35297	-4.01706	0.000320056	0.0360984	0.27553
							NUMA1	-0.572296	7.45938	-4.00947	0.000327028	0.0366792	0.256295
							ALDH1A3	-1.16206	7.31034	-4.00486	0.000331342	0.0366792	0.244598
							SFXN4	-0.421619	5.45717	-3.99902	0.000336884	0.0370275	0.229793
							DCAF5	-0.395278	5.9967	-3.99548	0.000340288	0.0371536	0.22082
							RBM47	-0.743221	7.34025	-3.99239	0.000343285	0.0371793	0.212995
							NPIPB8	-0.832819	8.41376	-3.99184	0.000343818	0.0371793	0.21161
							ANKS6	-0.342748	5.70603	-3.99044	0.000345189	0.0371793	0.208059
							LONP2	-0.724524	6.84051	-3.98457	0.000350988	0.0375467	0.193192
							ITPRIPL2	-0.875838	6.87779	-3.98382	0.00035174	0.0375467	0.191281
							EGOT	-0.710509	5.15416	-3.97922	0.000356357	0.0378705	0.179645
							PDE7B	-0.463452	5.31717	-3.96744	0.00036846	0.0383713	0.149845
							SERINC4	-0.398279	6.11993	-3.96615	0.000369808	0.0383713	0.146587
							FNBP1	-0.790985	7.08509	-3.961	0.00037524	0.038508	0.133577
							TMEM205	-0.611792	6.58954	-3.95036	0.000386726	0.039349	0.10668
							DUSP16	-0.585091	6.11749	-3.94232	0.000395625	0.0396271	0.0863868
							PRKAG2-AS1	-0.458346	5.49259	-3.94218	0.000395778	0.0396271	0.0860416
							GPS1	-0.274373	6.99954	-3.94172	0.000396293	0.0396271	0.0848802
							TMBIM1	-0.819543	7.13996	-3.94003	0.000398194	0.0396271	0.0806131
							NEU3	-0.447749	5.80625	-3.9395	0.000398794	0.0396271	0.0792707
							RNU6-437P	-1.60983	5.00751	-3.93824	0.000400217	0.0396271	0.0760938
							YIPF2	-0.242122	6.79758	-3.93558	0.000403238	0.0396783	0.0693851
							TMEM184A	-0.350068	6.75543	-3.92526	0.000415177	0.0400132	0.0433623
							UTRN	-1.25605	7.47863	-3.92414	0.000416487	0.0400132	0.0405531
							AUH	-0.622905	6.01387	-3.92329	0.000417487	0.0400132	0.0384138
							STX4	-0.459766	6.31384	-3.92181	0.000419236	0.0400132	0.0346864
							P4HB	-0.665418	8.78687	-3.91978	0.000421655	0.0400132	0.0295556
							C11orf24	-0.503355	6.99709	-3.91859	0.000423068	0.0400132	0.0265709
							PTPN13	-1.01095	5.83671	-3.91833	0.000423376	0.0400132	0.0259234
							CTSH	-0.622239	6.28917	-3.91647	0.000425617	0.0400667	0.0212148
							FAM21A	-0.511433	6.53359	-3.90999	0.000433471	0.040646	0.00491059
							NMT2	-0.449241	5.31334	-3.90635	0.000437944	0.0407879	-0.00424264
							FAM21B	-0.527285	6.42516	-3.90599	0.000438396	0.0407879	-0.00516275
							LINC00161	-1.00418	4.64689	-3.8991	0.000447001	0.0411087	-0.0224952
							NKX3-1	-1.08908	7.58855	-3.89748	0.000449048	0.0411386	-0.026567
							PPAN	-0.464491	7.56449	-3.89303	0.000454711	0.0414259	-0.0377399
							GOLGA2	-0.464167	6.67617	-3.8923	0.000455648	0.0414259	-0.0395755
							KLK3	-2.18056	8.64719	-3.88427	0.000466078	0.0418962	-0.0597514
							MALT1	-1.02544	5.97947	-3.88151	0.000469724	0.0420658	-0.0666973
							ZC3H12A	-0.344683	6.75113	-3.87736	0.000475241	0.0422149	-0.0771056
							SNAP23	-0.93306	6.74275	-3.87629	0.000476686	0.0422149	-0.0798108
							UROS	-0.387869	5.89353	-3.87343	0.00048054	0.0423659	-0.0869894
							BAIAP2	-0.431258	6.25511	-3.87226	0.000482125	0.0423659	-0.0899233
							SLC7A6OS	-0.422597	6.14407	-3.86844	0.000487335	0.0423659	-0.0995045
							RNU6-1277P	-0.810447	6.78996	-3.86764	0.000488427	0.0423659	-0.101499
							DPRX	-0.493424	5.30365	-3.86721	0.000489021	0.0423659	-0.102582
							ZMAT1	-0.989889	5.40319	-3.86559	0.000491252	0.0424055	-0.106637
							MKLN1-AS1	-0.429753	6.23354	-3.85962	0.000499578	0.0427429	-0.121617
							LIPH	-0.699164	4.58987	-3.85948	0.000499778	0.0427429	-0.121972
							CYTH1	-0.598021	6.41494	-3.85743	0.000502673	0.0427429	-0.12712
							ZSWIM8	-0.357579	6.75886	-3.85672	0.000503668	0.0427429	-0.128881
							SPDEF	-0.831113	7.25591	-3.85622	0.000504382	0.0427429	-0.130144
							UPRT	-0.585333	5.13563	-3.85325	0.000508615	0.0428222	-0.137591
							INTS5	-0.359855	8.17034	-3.85044	0.000512648	0.0430027	-0.14463
							CBLC	-0.288116	6.32167	-3.84925	0.000514356	0.0430027	-0.147593
							SLC25A6	-0.714185	9.02699	-3.84283	0.000523719	0.0434814	-0.163666
							HSF4	-0.420561	6.89823	-3.83883	0.000529649	0.0435204	-0.173697
							FAM118A	-0.733139	6.3861	-3.83586	0.000534073	0.0436754	-0.181108
							ZNF692	-0.38221	7.01218	-3.83419	0.000536585	0.0436754	-0.18529
							PSD4	-0.36916	6.15955	-3.83265	0.000538918	0.0436754	-0.189153
							ZSCAN32	-0.319212	5.55863	-3.83254	0.00053908	0.0436754	-0.189421
							H2AFJ	-0.752849	6.23064	-3.83149	0.000540668	0.0436754	-0.192042
							MAPKAPK3	-0.495172	6.78408	-3.82096	0.000556884	0.0447991	-0.218367
							IDUA	-0.252926	6.79246	-3.81829	0.000561069	0.0447991	-0.225035
							SLC30A4	-1.49891	6.76219	-3.81515	0.000566028	0.0447991	-0.232873
							FHL3	-0.336704	6.02126	-3.81379	0.000568204	0.0447991	-0.236289
							KCTD21-AS1	-0.461163	5.23673	-3.81215	0.000570814	0.0447991	-0.240371
							RNF125	-0.891645	4.69054	-3.81085	0.000572906	0.0447991	-0.24363
							NDRG2	-0.571137	6.43337	-3.81048	0.000573495	0.0447991	-0.244545
							CPEB2	-0.422956	5.70328	-3.8091	0.000575711	0.0447991	-0.24798
							PDE3B	-0.80463	5.83117	-3.80005	0.000590492	0.0456471	-0.270554
							GYPC	-0.436929	6.65657	-3.79926	0.000591803	0.0456471	-0.272529
							YJEFN3	-0.37889	7.57836	-3.79644	0.000596496	0.0457149	-0.279563
							ERGIC1	-0.989631	7.46976	-3.79425	0.000600161	0.0457437	-0.285017
							GRINA	-0.464159	7.5355	-3.79393	0.000600708	0.0457437	-0.285827
							MARCH8	-0.411306	5.10665	-3.78668	0.000613021	0.045925	-0.303893
							AHNAK	-0.586924	6.49037	-3.78603	0.000614124	0.045925	-0.305494
							TNRC6C-AS1	-0.597854	5.59732	-3.78525	0.000615469	0.045925	-0.307442
							TMEM134	-0.300373	7.65864	-3.78517	0.000615615	0.045925	-0.307653
							PREB	-0.364545	6.86451	-3.78437	0.000616996	0.045925	-0.309648
							CA5B	-0.67796	5.70434	-3.78349	0.000618513	0.045925	-0.311835
							NFKBIZ	-0.643185	5.99411	-3.78086	0.000623078	0.045925	-0.31838
							MXRA5	-0.490887	5.99398	-3.78021	0.000624216	0.045925	-0.320005
							RGL2	-0.377422	6.74993	-3.77563	0.000632255	0.046232	-0.331397
							TMPRSS2	-1.83228	6.957	-3.76054	0.000659475	0.0474643	-0.368915
							MAOA	-0.981603	6.18502	-3.75863	0.000663004	0.0474643	-0.373664
							ESRP2	-0.423157	6.65785	-3.75419	0.000671271	0.0477446	-0.384693
							TMEM50B	-0.820936	6.2613	-3.75102	0.000677234	0.0478442	-0.392563
							HMGXB3	-0.346416	6.28271	-3.74731	0.000684275	0.0478442	-0.401767
							ITPR1	-0.524282	5.76401	-3.74513	0.000688442	0.0478442	-0.407169
							AKAP2	-0.630583	10.2235	-3.74167	0.00069513	0.0478442	-0.415771
							MNT	-0.267631	6.4418	-3.74144	0.000695564	0.0478442	-0.416327
							NUDT4	-0.985387	7.67769	-3.74097	0.000696492	0.0478442	-0.417513
							UTP14C	-0.635467	5.90738	-3.74061	0.000697177	0.0478442	-0.418387
							REST	-0.640867	6.53135	-3.74015	0.000698084	0.0478442	-0.419544
							RAB3D	-0.455006	6.23894	-3.73963	0.00069909	0.0478442	-0.420825
							HEBP1	-0.624022	6.20487	-3.7386	0.000701109	0.0478442	-0.423391
							ZNF263	-0.311148	5.78338	-3.73832	0.000701641	0.0478442	-0.424066
							TBC1D17	-0.226496	6.89252	-3.73661	0.000705002	0.0478442	-0.428318
							DMXL1	-1.03316	6.18165	-3.73593	0.000706343	0.0478442	-0.430009
							CBR3-AS1	-0.952426	6.55015	-3.73391	0.00071033	0.0478442	-0.435016
							LZTR1	-0.234378	5.98762	-3.73029	0.000717513	0.0481923	-0.443967
							GOLGB1	-0.923257	6.91848	-3.72627	0.000725593	0.0484627	-0.453929
							PDZD2	-0.311519	5.63546	-3.72312	0.000731995	0.0485128	-0.461742
							SMARCA2	-0.563455	6.55041	-3.72091	0.000736508	0.0485128	-0.46721
							STEAP2	-1.55134	7.08495	-3.71965	0.000739097	0.0485128	-0.470331
							OBFC1	-0.295484	4.90312	-3.7194	0.000739614	0.0485128	-0.470952
							PSEN2	-0.286425	6.08912	-3.71851	0.000741446	0.0485128	-0.473154
							NFIL3	-0.86196	6.15505	-3.71514	0.000748431	0.0485128	-0.481493
							C19orf53	-0.478647	7.79162	-3.71406	0.00075068	0.0485128	-0.484162
							CACNB2	-0.408712	5.70101	-3.71403	0.000750745	0.0485128	-0.484238
							METTL12	-0.328085	6.64671	-3.7133	0.000752263	0.0485128	-0.486035
							EDC3	-0.322979	5.91848	-3.71308	0.000752719	0.0485128	-0.486574
							TBC1D14	-0.595734	6.48365	-3.71163	0.000755763	0.0485781	-0.490164
							PDXDC1	-0.345174	10.2261	-3.70812	0.000763177	0.0486474	-0.498845
							RNU6-1338P	-1.62747	4.47278	-3.70001	0.00078058	0.0493769	-0.518896
							SLC25A30	-0.492358	4.83031	-3.69817	0.000784586	0.0494993	-0.523447
							AASS	-0.394368	5.36075	-3.69512	0.000791257	0.0495771	-0.530976
							HMG20B	-0.450661	7.07854	-3.69014	0.000802282	0.0498269	-0.543278

## Sheet: Supp Table 7
Supp Table 7: LIMMA differentially expressed genes between prototypical SCPC, prototypical AdCa, and atypical SCPC in JHU FFPE (3 pairwise gene-sets)
Up gene	logFC	AveExpr	t	P.Value	adj.P.Val	B	Down gene	logFC	AveExpr	t	P.Value	adj.P.Val	B
SET(1) 4 atypical SCPC versus 9 prototypical AdCa -- 118 genes [116 up, 2 down]
TPX2	2.00771	6.02184	9.77455	1.11551e-07	0.0026673	7.45399	MYLK-AS1	-0.939487	6.65089	-5.06275	0.000166969	0.0383885	1.09778
CHEK1	1.70864	4.94144	7.78662	1.73493e-06	0.00836126	5.18589	CCND1	-0.813806	7.88124	-4.91933	0.000218324	0.0453942	0.849874
CKAP2L	1.02371	4.98975	7.56897	2.40966e-06	0.00836126	4.90309
PRIM1	1.8889	5.65649	7.53075	2.55431e-06	0.00836126	4.85268
HMMR	1.18173	4.35012	7.47452	2.78405e-06	0.00836126	4.77809
CDCA2	1.12393	4.66754	7.38054	3.218e-06	0.00836126	4.65231
KIF15	1.1045	4.49864	7.34722	3.38847e-06	0.00836126	4.6074
ARHGAP11B	1.11104	5.45627	7.33133	3.47315e-06	0.00836126	4.5859
ANLN	1.5003	5.05962	7.27574	3.7872e-06	0.00836126	4.51043
WDHD1	1.39171	4.78182	7.20684	4.2185e-06	0.00836126	4.4162
NCAPG2	1.1369	4.94705	7.15404	4.58393e-06	0.00836126	4.34347
TMPO	1.48499	6.34029	7.14472	4.65183e-06	0.00836126	4.33058
KIF2C	0.694822	4.81384	7.11285	4.89215e-06	0.00836126	4.28641
CASC5	1.09264	4.68574	7.07148	5.22371e-06	0.00836126	4.22884
DLGAP5	1.74898	4.75046	7.03408	5.54379e-06	0.00836126	4.17657
TIMELESS	0.765943	5.51263	7.02832	5.59492e-06	0.00836126	4.16849
HMGB2	1.89372	7.80658	6.93305	6.51615e-06	0.00878797	4.0342
IQGAP3	0.76208	5.72391	6.88293	7.06358e-06	0.00878797	3.96297
RBL1	1.3877	5.3445	6.87535	7.1505e-06	0.00878797	3.95216
MKI67	1.8164	5.70785	6.82935	7.70271e-06	0.00878797	3.88636
STMN1	1.29299	6.33564	6.8117	7.92632e-06	0.00878797	3.86102
HOXA9	0.960131	7.15789	6.79945	8.08563e-06	0.00878797	3.8434
PBK	1.53246	4.27445	6.73956	8.91381e-06	0.00887711	3.75692
SKA3	1.54841	4.77907	6.73087	9.04128e-06	0.00887711	3.74432
RTKN2	0.826137	4.89915	6.71483	9.28141e-06	0.00887711	3.72104
ARHGAP11A	1.36698	4.92584	6.66008	1.0153e-05	0.00919815	3.64126
TOP2A	2.62855	6.02178	6.63062	1.06573e-05	0.00919815	3.59812
E2F7	0.880812	5.44068	6.62322	1.07881e-05	0.00919815	3.58725
HJURP	1.12553	5.99404	6.6029	1.11558e-05	0.00919815	3.55739
FAM184A	1.15485	5.20008	6.53684	1.24449e-05	0.00961499	3.45985
CDC7	1.12558	4.49515	6.53585	1.24656e-05	0.00961499	3.45837
BRIP1	1.43253	4.46589	6.48141	1.36474e-05	0.0101616	3.37743
KIF11	1.55264	4.41302	6.46509	1.40242e-05	0.0101616	3.35307
UBE2C	1.14112	6.79914	6.44374	1.45337e-05	0.0102211	3.32114
AURKA	1.15625	5.56195	6.3838	1.60705e-05	0.0109789	3.23109
PTTG1	2.10127	7.74854	6.3561	1.68373e-05	0.0111832	3.18928
RACGAP1	1.14029	5.4473	6.33392	1.74791e-05	0.0112957	3.1557
LINGO1	0.956509	5.10867	6.28822	1.88834e-05	0.0118821	3.08627
NCAPG	1.79341	5.01213	6.25895	1.98448e-05	0.0119039	3.04161
HIST1H2AJ	1.45399	7.54456	6.25691	1.99137e-05	0.0119039	3.03849
CENPF	2.10011	5.50649	6.23921	2.05219e-05	0.0119683	3.01141
ASPM	2.01262	4.88544	6.19994	2.1942e-05	0.0122942	2.95115
CIT	0.884845	5.56224	6.19549	2.21092e-05	0.0122942	2.94431
KNTC1	1.56995	4.93137	6.10623	2.57628e-05	0.0138514	2.80632
NASP	1.3507	6.43652	6.0895	2.65147e-05	0.0138514	2.78032
KIF20B	0.930381	3.99041	6.08661	2.66474e-05	0.0138514	2.77581
NEK2	1.07575	5.23367	6.0482	2.84725e-05	0.0144853	2.71591
HMGN2	0.859498	8.52906	6.01694	3.00541e-05	0.0149713	2.66699
CDKN2C	1.05095	5.64475	5.99597	3.11667e-05	0.0150106	2.63407
ZNF695	1.24653	4.48642	5.99188	3.13885e-05	0.0150106	2.62765
HIST1H2BO	1.37548	6.93063	5.9632	3.29923e-05	0.0154682	2.58249
MELK	1.33303	4.61436	5.94144	3.42664e-05	0.0154958	2.54813
MCM3	1.15954	6.10954	5.93386	3.47214e-05	0.0154958	2.53616
NDC80	1.62543	4.69558	5.92474	3.52785e-05	0.0154958	2.52172
HIST1H4C	1.48852	8.31953	5.91884	3.56433e-05	0.0154958	2.51239
CENPK	1.8292	4.6729	5.88241	3.7987e-05	0.0162198	2.45457
DSN1	0.986741	5.05069	5.85539	3.98293e-05	0.0164554	2.41154
SYT13	0.91461	5.22702	5.85416	3.99152e-05	0.0164554	2.40958
GINS1	1.72676	5.02513	5.79974	4.3923e-05	0.0172543	2.32256
CDKN3	2.00479	5.42303	5.78599	4.50003e-05	0.0172543	2.3005
CNIH2	0.758739	6.31496	5.78076	4.54176e-05	0.0172543	2.2921
ESCO2	0.632826	4.2503	5.77546	4.5844e-05	0.0172543	2.28359
NUF2	1.12488	4.88426	5.76756	4.64881e-05	0.0172543	2.27089
CDCA8	0.798678	5.43438	5.76514	4.66873e-05	0.0172543	2.26699
NUSAP1	1.9771	6.08158	5.76251	4.69043e-05	0.0172543	2.26277
HMGB3	1.37018	7.02277	5.71382	5.11272e-05	0.0185228	2.1842
KIF23	1.11316	5.07831	5.67921	5.43685e-05	0.0194031	2.12813
CDK1	1.11937	4.44352	5.66987	5.52801e-05	0.0194383	2.11296
FBXO5	1.47941	5.60441	5.63987	5.83155e-05	0.0202085	2.06415
FAM111B	1.99815	5.58553	5.61176	6.13173e-05	0.0209451	2.01829
CDC20	0.761085	6.18559	5.58982	6.37723e-05	0.0214769	1.98241
PLK4	1.08681	4.27858	5.5618	6.70574e-05	0.0222696	1.93647
MDC1	0.751447	6.17791	5.55303	6.8121e-05	0.0223129	1.92207
HIST1H3B	2.41526	5.61659	5.52916	7.11073e-05	0.0229763	1.8828
CCNB1	1.60888	5.45711	5.51047	7.35412e-05	0.0233935	1.85198
SGOL1	1.08429	4.31976	5.50225	7.46375e-05	0.0233935	1.83843
DEK	1.28228	7.96659	5.49711	7.53336e-05	0.0233935	1.82993
CENPE	1.34178	4.23804	5.47939	7.77811e-05	0.0234328	1.80063
LINC00887	0.937357	4.63264	5.47642	7.81998e-05	0.0234328	1.79571
DEPDC1B	1.15205	4.78829	5.475	7.84001e-05	0.0234328	1.79337
CLSPN	1.14992	4.89225	5.44313	8.30519e-05	0.0242241	1.74052
CENPW	1.84839	4.86513	5.44298	8.30736e-05	0.0242241	1.74028
FANCI	1.24986	4.80186	5.40528	8.89508e-05	0.0256253	1.67757
LIN9	1.00839	4.56081	5.36206	9.62248e-05	0.0273909	1.6054
PCNA	1.58763	6.49445	5.34321	9.95896e-05	0.0280151	1.57382
GUSB	0.889951	7.21917	5.29778	0.000108209	0.0300858	1.49752
DNMT1	0.778428	6.8503	5.29145	0.000109469	0.0300864	1.48687
KIF4B	0.640928	5.93714	5.26825	0.000114224	0.0308394	1.44775
ESPL1	0.634404	5.46017	5.26556	0.000114789	0.0308394	1.44321
TMEM237	0.773648	5.95426	5.24934	0.000118258	0.0314185	1.41581
EZH2	1.12678	5.82662	5.22167	0.000124429	0.0326947	1.36897
FOXM1	0.966009	6.26225	5.20473	0.00012837	0.0332722	1.34026
TTLL5	0.683838	6.58929	5.20035	0.00012941	0.0332722	1.33282
TTK	1.46558	4.37681	5.18916	0.000132109	0.0336048	1.3138
LMNB1	1.56328	5.8248	5.1826	0.000133715	0.0336554	1.30266
CENPQ	0.930129	4.444	5.16684	0.000137664	0.0340857	1.27584
CDK2	1.05918	6.655	5.15988	0.000139446	0.0340857	1.26398
CEP55	0.899123	4.77701	5.1582	0.00013988	0.0340857	1.26112
WDR76	1.46788	5.23731	5.1534	0.000141127	0.0340857	1.25294
FIGNL1	0.925499	4.57592	5.14583	0.000143117	0.0341078	1.24003
DIAPH3	0.818449	4.05111	5.14224	0.000144071	0.0341078	1.2339
TUBB2B	0.831097	7.32905	5.08282	0.000160853	0.0374565	1.13224
MCM4	1.36824	6.25268	5.08116	0.000161349	0.0374565	1.12939
CAMTA1	1.23678	5.4135	5.057	0.000168764	0.0384317	1.0879
DTL	1.69801	5.05362	5.04213	0.000173504	0.0391383	1.06232
KIF18A	1.10622	3.96189	5.03191	0.000176844	0.0395188	1.04471
MMS22L	1.26204	4.46913	5.01888	0.000181194	0.0401161	1.02225
HIST1H2BM	1.09859	6.4709	5.00589	0.000185643	0.0407238	0.999842
MCM6	1.23439	5.55495	4.99069	0.000190991	0.0415163	0.973587
GTSE1	0.638876	5.48816	4.97205	0.00019777	0.0425685	0.941338
TYMS	1.25171	7.53899	4.96769	0.000199392	0.0425685	0.933785
TROAP	0.680255	6.7898	4.94951	0.0002063	0.0436534	0.902287
BUB1	1.00499	5.09407	4.91985	0.000218113	0.0453942	0.850769
RN7SL720P	1.08767	3.80623	4.90297	0.000225146	0.0464091	0.821397
CHAF1B	0.727979	5.21173	4.88372	0.00023345	0.0477096	0.787865
SPAG5	1.13412	5.7442	4.86279	0.000242843	0.0492086	0.751336
SET(2) 9 prototypical SCPC vs 4 atypical SCPC -- 115 genes [1 up, 114 down]
RN7SL97P	1.19801	4.39773	5.33041	0.000103509	0.029962	1.53989	KLK3	-3.17223	7.38057	-13.8686	1.30009e-09	3.10864e-05	10.6684
							KLK2	-3.29325	7.22987	-11.6433	1.27119e-08	0.000127228	9.09815
							ZNF615	-2.12648	5.36531	-11.4386	1.59628e-08	0.000127228	8.93191
							TMPRSS2	-2.99319	5.93669	-10.9172	2.89494e-08	0.000173052	8.48972
							NKX3-1	-1.97037	7.0426	-10.114	7.58477e-08	0.000362719	7.75184
							PMEPA1	-1.58208	6.79697	-9.89146	1.00099e-07	0.000398913	7.53437
							HOXB13	-3.09305	6.38273	-9.74176	1.20962e-07	0.00041319	7.38477
							KLK4	-2.30101	7.25558	-9.13432	2.66901e-07	0.000797732	6.74905
							SNORA59A	-2.28382	5.63834	-8.71386	4.72273e-07	0.000994648	6.28076
							ACPP	-3.24811	5.79258	-8.70959	4.75066e-07	0.000994648	6.27588
							FOLH1	-2.59899	5.45482	-8.70302	4.79401e-07	0.000994648	6.26836
							TRGC1	-4.43459	6.09744	-8.6738	4.99175e-07	0.000994648	6.23488
							ZNF350	-1.74035	5.30903	-8.25903	8.95419e-07	0.00156538	5.74661
							BMPR1B	-2.52973	5.56856	-8.24277	9.16539e-07	0.00156538	5.72697
							DSC2	-2.03814	5.57018	-7.88159	1.55105e-06	0.00247247	5.28058
							PDE3B	-1.17044	5.45936	-7.79288	1.76928e-06	0.00264408	5.16796
							FOLH1B	-2.55579	5.30362	-7.71201	1.99658e-06	0.00280824	5.06425
							ZNF613	-1.55988	6.43084	-7.55932	2.51401e-06	0.00328752	4.86569
							RNF138P1	-3.85893	4.83116	-7.53409	2.61231e-06	0.00328752	4.83254
							GCNT2	-1.32539	5.05041	-7.40682	3.17397e-06	0.00379464	4.66377
							SLC45A3	-1.59092	6.9145	-7.27821	3.87254e-06	0.00440935	4.49063
							PRR16	-1.61437	5.90236	-6.93332	6.67295e-06	0.00725258	4.01333
							ZNF614	-1.27815	5.15968	-6.68045	1.00456e-05	0.0104435	3.65114
							TULP3	-0.957925	5.97354	-6.61529	1.11779e-05	0.0111365	3.55612
							MID2	-1.05802	5.47047	-6.4824	1.39236e-05	0.0130023	3.36015
							ZG16B	-1.41324	7.44582	-6.4732	1.41382e-05	0.0130023	3.34648
							C19orf48	-1.01127	6.59806	-6.44164	1.49012e-05	0.0131326	3.29946
							TRGC2	-3.00398	5.28906	-6.37351	1.66993e-05	0.0131326	3.19741
							ERGIC1	-1.49047	6.99016	-6.37101	1.67695e-05	0.0131326	3.19365
							NCOR1	-1.14279	6.70778	-6.34482	1.75232e-05	0.0131326	3.15421
							SPDEF	-1.05993	6.77059	-6.3326	1.7887e-05	0.0131326	3.13577
							ALG13	-1.06879	5.34716	-6.33246	1.78914e-05	0.0131326	3.13555
							POTEF	-3.04287	6.30218	-6.32476	1.81246e-05	0.0131326	3.12392
							GRHL2	-1.89604	5.82197	-6.26326	2.0107e-05	0.0138193	3.03065
							SH3RF1	-1.47436	6.54189	-6.25971	2.02282e-05	0.0138193	3.02525
							CREB3L4	-1.27348	6.35051	-6.22135	2.15873e-05	0.0143382	2.96673
							CAMKK2	-1.21008	6.51468	-6.19293	2.26559e-05	0.014398	2.92322
							WNK1	-1.12336	7.13477	-6.18711	2.28817e-05	0.014398	2.91428
							ZNF649	-1.48918	6.869	-6.13317	2.50876e-05	0.0152836	2.83128
							POTEH	-4.61574	6.16071	-6.12119	2.56071e-05	0.0152836	2.81278
							PPAP2A	-2.48731	6.73615	-6.10222	2.64529e-05	0.0152836	2.78344
							C1orf116	-1.46222	6.38378	-6.09362	2.68458e-05	0.0152836	2.77012
							POTEH-AS1	-2.18571	6.27681	-6.04557	2.91573e-05	0.0158873	2.69547
							ABCC4	-1.29272	5.71523	-6.04402	2.92352e-05	0.0158873	2.69305
							ARHGAP6	-1.35591	5.8465	-5.99876	3.16104e-05	0.0167963	2.62236
							POTEC	-1.41778	4.72172	-5.94994	3.43994e-05	0.0167987	2.54575
							RAB27B	-1.32455	5.17631	-5.9416	3.49011e-05	0.0167987	2.53262
							ZNF432	-1.4736	5.47414	-5.94114	3.49289e-05	0.0167987	2.5319
							ENOSF1	-1.39785	5.93581	-5.92452	3.59526e-05	0.0167987	2.5057
							AMELX	-1.66716	5.17505	-5.91745	3.63976e-05	0.0167987	2.49454
							SLC30A4	-1.78136	5.94736	-5.91694	3.64299e-05	0.0167987	2.49373
							THRB	-0.830024	5.52282	-5.91532	3.65326e-05	0.0167987	2.49118
							HEATR5B	-0.754192	5.15585	-5.88664	3.84046e-05	0.0173263	2.44582
							CROT	-0.669506	4.64476	-5.86869	3.96267e-05	0.0175466	2.41737
							SLC44A4	-1.90849	6.66308	-5.84703	4.11567e-05	0.0178927	2.38295
							CITED2	-0.90712	7.27472	-5.78868	4.55909e-05	0.0194317	2.28989
							TTC19	-1.24144	6.40309	-5.77963	4.6322e-05	0.0194317	2.27541
							ULK2	-0.999907	5.72481	-5.76398	4.7616e-05	0.0196301	2.25033
							FAM115A	-0.939923	6.33057	-5.74968	4.88316e-05	0.0197901	2.22737
							AADAT	-1.77428	5.15686	-5.70675	5.26776e-05	0.0209929	2.15828
							TTI1	-0.956277	6.10872	-5.68068	5.51664e-05	0.0216243	2.11617
							PRKD1	-1.33286	6.24208	-5.64815	5.84458e-05	0.0224674	2.06347
							ZNF385B	-1.87025	5.62277	-5.64097	5.91965e-05	0.0224674	2.05182
							ZNF616	-1.05994	4.97763	-5.6231	6.11092e-05	0.022831	2.02277
							CCDC160	-1.79943	3.48163	-5.58001	6.59912e-05	0.0239103	1.95253
							STEAP2	-2.24275	6.3085	-5.57995	6.59981e-05	0.0239103	1.95243
							ADPRM	-0.879529	4.64032	-5.54127	7.07273e-05	0.0252412	1.88913
							POTED	-1.1629	4.37979	-5.52776	7.24614e-05	0.0254798	1.86696
							RNU6-767P	-1.55695	3.80759	-5.50351	7.56851e-05	0.0262276	1.82711
							TBX3	-1.5259	6.50302	-5.47998	7.89573e-05	0.026969	1.78834
							C17orf76-AS1	-0.928439	7.65311	-5.46849	8.06079e-05	0.026969	1.76938
							ZNF528	-1.3007	5.66101	-5.46437	8.12081e-05	0.026969	1.76258
							AR	-1.81832	6.57905	-5.43533	8.55761e-05	0.0279157	1.71455
							EEF2	-1.05316	8.9281	-5.42891	8.65754e-05	0.0279157	1.7039
							ZNF880	-1.11297	6.15654	-5.41587	8.86397e-05	0.0279157	1.68228
							HERC3	-1.17061	5.89685	-5.41532	8.87289e-05	0.0279157	1.68136
							POTEB2	-1.14711	5.32901	-5.40452	9.04794e-05	0.0280968	1.66344
							NEDD4L	-1.6757	5.90085	-5.37941	9.46915e-05	0.0288743	1.62167
							ARSD-AS1	-1.57165	5.62851	-5.37531	9.53983e-05	0.0288743	1.61484
							ZNF33A	-1.23196	5.43738	-5.36023	9.80454e-05	0.0293046	1.58971
							MIOS	-1.57656	5.39263	-5.34077	0.000101576	0.029962	1.55721
							CPNE4	-1.76203	5.0283	-5.32688	0.000104175	0.029962	1.53399
							ARSD	-1.10994	5.95623	-5.32121	0.000105257	0.029962	1.5245
							IQGAP2	-0.949372	4.90947	-5.29376	0.000110659	0.0311291	1.47848
							ACACA	-1.69073	6.21217	-5.28573	0.000112293	0.0312214	1.46501
							CNTLN	-0.961178	4.92028	-5.23741	0.000122671	0.0334709	1.38367
							MALT1	-1.47629	5.42124	-5.23514	0.000123184	0.0334709	1.37983
							KIAA1551	-1.06942	6.3026	-5.18471	0.000135136	0.036306	1.29454
							KIAA1244	-1.72073	6.73534	-5.16167	0.00014099	0.037458	1.25546
							REPS2	-1.57748	6.10741	-5.13862	0.000147111	0.0386548	1.21628
							RASSF3	-1.24381	5.54172	-5.12042	0.00015214	0.0395416	1.18528
							ZNF28	-0.979426	5.27114	-5.10268	0.000157215	0.0400652	1.15501
							ADIPOR2	-0.876347	6.47855	-5.10168	0.000157506	0.0400652	1.1533
							CLK4	-1.36996	5.37841	-5.09446	0.000159625	0.0401769	1.14097
							ZNF419	-0.700685	5.19775	-5.07758	0.000164694	0.0410208	1.11212
							AMD1	-1.82233	6.4213	-5.05362	0.00017218	0.0423518	1.07108
							SLC35F2	-0.89304	4.8482	-5.04179	0.000176003	0.0423518	1.05079
							SCMH1	-0.943907	6.67541	-5.04103	0.000176254	0.0423518	1.04948
							ALDH6A1	-0.707959	5.84315	-5.03348	0.000178743	0.0423518	1.03652
							ZC3H14	-0.73469	6.59443	-5.03303	0.000178894	0.0423518	1.03575
							PDE9A	-1.14329	5.93725	-5.0277	0.000180674	0.0423539	1.0266
							KDM5A	-1.09077	5.65395	-5.00343	0.000189023	0.0438808	0.984859
							ANKRD50	-1.9639	6.25811	-4.99613	0.000191614	0.0440547	0.972274
							C1orf21	-1.36525	7.15593	-4.99061	0.000193597	0.0440867	0.962758
							GNB2L1	-1.42222	9.41844	-4.95097	0.000208466	0.0470248	0.894338
							RANBP3L	-1.83255	4.82805	-4.93956	0.000212964	0.0475904	0.874593
							BOD1	-0.77976	6.77964	-4.92054	0.000220682	0.0484606	0.841657
							IGBP1	-0.808728	6.41018	-4.91999	0.000220911	0.0484606	0.840696
							PPAPDC1B	-0.894904	6.40008	-4.90484	0.000227273	0.0486984	0.81442
							MSMB	-3.89212	5.64379	-4.90358	0.000227812	0.0486984	0.812227
							C12orf4	-0.948335	4.79208	-4.89865	0.000229929	0.0486984	0.803667
							EIF2AK1	-1.17615	6.81921	-4.89815	0.000230142	0.0486984	0.802811
							ZNF577	-1.20913	5.94195	-4.88393	0.00023637	0.0493229	0.778091
							ZNF841	-1.14231	5.89759	-4.88202	0.000237218	0.0493229	0.774775
SET(3). 9 prototypical SCPC versus 9 prototypical AdCa -- 1624 genes [381 up, 1243 down]
PTTG1	2.05935	8.13166	7.23456	6.99152e-07	0.000590135	6.12375	NKX3-1	-1.85807	7.36536	-13.8721	1.99535e-11	4.77107e-07	15.2239
STMN1	1.18249	6.52904	6.71097	1.9947e-06	0.0009352	5.14402	ACPP	-3.78618	6.68626	-12.9696	6.41273e-11	7.66674e-07	14.2921
ARNTL2	0.57288	4.53834	6.64254	2.29383e-06	0.00105476	5.01289	KLK2	-3.59655	8.01484	-12.3891	1.40749e-10	1.12182e-06	13.6502
CLSPN	1.28549	5.18117	6.51016	3.01116e-06	0.00116129	4.7572	CPNE4	-3.31894	6.14561	-10.9601	1.11026e-09	6.63689e-06	11.9133
HMMR	0.774847	4.37393	6.39733	3.80415e-06	0.00128114	4.53719	TMPRSS2	-3.23844	6.63492	-10.3249	2.96828e-09	1.41949e-05	11.0628
UBE2C	0.929535	6.91279	6.37338	3.99853e-06	0.00130971	4.49025	KLK4	-2.30635	7.70075	-9.43251	1.27384e-08	5.07648e-05	9.77853
MIAT	1.62772	6.25847	6.19538	5.80451e-06	0.00163942	4.13877	HOXB13	-3.07392	6.96798	-8.94257	2.94911e-08	0.000100737	9.0263
GAS2L3	1.0852	4.80897	6.01457	8.51144e-06	0.00189598	3.77709	SPDEF	-1.45363	7.17127	-8.65659	4.88025e-08	0.000133722	8.57109
BUB1	0.995904	5.28279	6.01044	8.58658e-06	0.00189598	3.76878	ERGIC1	-1.63431	7.34871	-8.63925	5.03324e-08	0.000133722	8.54311
SCG2	1.51968	5.29292	5.86375	1.17497e-05	0.0023506	3.47194	GRHL2	-2.137	6.30707	-8.43767	7.22647e-08	0.000172792	8.21443
ARL4C	0.801058	6.59712	5.80778	1.32527e-05	0.00247566	3.35791	ZNF350	-2.02485	5.78597	-8.31344	9.05439e-08	0.000196818	8.00884
SKA3	1.18758	4.89642	5.76129	1.46503e-05	0.00265381	3.26289	TRGC1	-4.37083	6.91837	-8.09237	1.35924e-07	0.00027084	7.63716
KIF4B	0.557017	6.01844	5.68271	1.7366e-05	0.00279649	3.10164	SLC44A4	-2.04472	7.09821	-7.93006	1.83912e-07	0.000334831	7.35952
C3orf67	1.1668	5.10542	5.64888	1.86892e-05	0.00288308	3.03198	KLK3	-3.44386	8.12643	-7.896	1.96045e-07	0.000334831	7.30075
HJURP	1.02434	6.1599	5.61465	2.01333e-05	0.00302487	2.96136	EEF2	-1.1693	9.1887	-7.84754	2.14758e-07	0.000342339	7.21681
TRIM43	0.808888	4.39609	5.60018	2.0778e-05	0.00303457	2.93145	RDH11	-1.67824	7.17892	-7.78183	2.43138e-07	0.000363355	7.10243
ANP32E	1.55379	6.32509	5.56008	2.26764e-05	0.0031895	2.84845	HMGN2P46	-1.79199	6.78031	-7.69085	2.89004e-07	0.00038631	6.94294
CDCA5	0.694942	5.41071	5.54999	2.31816e-05	0.00322519	2.82753	ALDH1A3	-1.96138	7.3217	-7.68725	2.9099e-07	0.00038631	6.93661
SPC24	0.672438	5.36927	5.51725	2.49014e-05	0.00338305	2.75958	C1orf116	-1.50259	6.68516	-7.65923	3.06967e-07	0.00038631	6.88723
HOXC9	0.763146	4.84109	5.44331	2.92818e-05	0.00373759	2.60567	CCND1	-1.04745	7.60792	-7.60579	3.40014e-07	0.000406503	6.79269
NDC80	1.34651	4.86871	5.44021	2.94818e-05	0.00373759	2.5992	MID2	-1.0759	5.68288	-7.57782	3.58761e-07	0.000408493	6.74303
STRIP2	0.498827	4.74649	5.43466	2.98437e-05	0.00373759	2.58761	SLC45A3	-1.75632	7.30314	-7.55041	3.78171e-07	0.00041102	6.69426
LMNB1	1.31527	6.00143	5.43063	3.0109e-05	0.00374967	2.5792	AR	-1.62799	6.83356	-7.46448	4.46398e-07	0.00046408	6.54057
KIF14	0.924333	4.34915	5.39971	3.22273e-05	0.00391161	2.51459	SORD	-1.95513	7.61215	-7.38987	5.15953e-07	0.00051404	6.40621
CENPF	1.6448	5.6827	5.36866	3.45077e-05	0.00411965	2.44962	ABCC4	-2.54127	6.58811	-7.34706	5.60845e-07	0.000536415	6.32872
CKAP2L	0.892129	5.12083	5.33646	3.70477e-05	0.00425889	2.38211	CREB3L4	-1.24609	6.58171	-7.31405	5.98208e-07	0.000550144	6.26879
HIST1H2BO	1.53653	7.27568	5.32084	3.8348e-05	0.00435344	2.34931	NDRG2	-0.955299	6.47501	-7.24279	6.87924e-07	0.000590135	6.13881
CEP55	0.890636	4.94567	5.26226	4.36525e-05	0.0046806	2.22612	ZMAT1	-1.56004	5.39492	-7.19939	7.49284e-07	0.000590135	6.05927
DLGAP5	1.28261	4.85362	5.193	5.09021e-05	0.00525683	2.07999	RGS10	-1.40441	7.11413	-7.1939	7.57442e-07	0.000590135	6.04919
ASPM	1.47728	5.00481	5.19174	5.10446e-05	0.00525683	2.07733	MCCC2	-1.64143	6.05028	-7.1666	7.99385e-07	0.000590135	5.99898
ESPL1	0.500853	5.5154	5.15401	5.55128e-05	0.00539909	1.99751	RNF138P1	-3.571	5.4293	-7.15918	8.11199e-07	0.000590135	5.98531
PROX1	1.3206	5.13857	5.1063	6.17381e-05	0.00578344	1.89638	GTF3C1	-1.0001	6.70801	-7.15716	8.14455e-07	0.000590135	5.98157
PRR11	1.08773	5.44623	5.0483	7.02741e-05	0.00631701	1.77315	ZNF649	-1.78255	7.30207	-7.05244	1.00258e-06	0.000626269	5.78775
TROAP	0.492019	6.8265	5.00715	7.70512e-05	0.00665116	1.68552	FAM35A	-1.12655	5.55353	-7.04745	1.01258e-06	0.000626269	5.77849
RNU5E-1	1.6352	6.20006	5.00392	7.76088e-05	0.0066752	1.67866	MSMB	-3.98657	6.4395	-7.04627	1.01497e-06	0.000626269	5.77628
HIST1H2AJ	1.05527	7.62482	4.98571	8.08405e-05	0.00679336	1.63983	SF1	-0.633035	8.20368	-7.0425	1.02263e-06	0.000626269	5.76927
CCNE1	0.57643	5.67137	4.96887	8.39523e-05	0.00695956	1.60388	PMEPA1	-1.63148	7.12592	-7.0412	1.02528e-06	0.000626269	5.76685
FAM197Y7	0.543833	4.87225	4.96139	8.53717e-05	0.00695956	1.58792	TTC6	-1.67908	5.402	-7.0402	1.02732e-06	0.000626269	5.765
RNVU1-20	0.675298	4.19052	4.95323	8.69497e-05	0.00702383	1.57049	TRGC2	-3.09475	5.91214	-7.03036	1.04767e-06	0.000626269	5.74668
RN7SL397P	1.42919	4.4139	4.93287	9.1014e-05	0.00718786	1.527	PDE9A	-1.56645	6.36869	-6.99859	1.11629e-06	0.000651013	5.68743
CHEK1	1.12639	4.97889	4.92817	9.1981e-05	0.00723473	1.51694	MALT1	-1.66353	5.79876	-6.97341	1.17396e-06	0.000668346	5.64037
NUF2	1.2552	5.16575	4.92138	9.33946e-05	0.00727413	1.50242	GLUD1	-1.26922	7.03017	-6.91789	1.31227e-06	0.000729713	5.53624
SMR3B	0.74219	4.99003	4.91184	9.54167e-05	0.00738352	1.48203	PTPN13	-1.63291	5.91575	-6.90623	1.3434e-06	0.000730045	5.51431
HIST1H2BL	0.562389	8.06491	4.90384	9.71487e-05	0.0074933	1.46491	SLC30A4	-2.50401	6.65125	-6.85507	1.48925e-06	0.00075592	5.41786
SV2A	0.479734	5.58018	4.88145	0.000102167	0.00768212	1.41696	TAOK3	-1.48772	6.02967	-6.85405	1.49233e-06	0.00075592	5.41593
HOXC8	0.493179	5.52522	4.87733	0.000103116	0.0077292	1.40816	TJP1	-1.2789	6.62571	-6.85147	1.50011e-06	0.00075592	5.41105
RNA5SP98	1.15533	4.18867	4.8593	0.000107388	0.00790364	1.36952	STEAP2	-2.54857	6.89271	-6.84577	1.51747e-06	0.00075592	5.40028
KIF2C	0.609323	4.90471	4.83997	0.000112166	0.00805026	1.32807	SNORA42	-2.86869	7.6998	-6.75348	1.82941e-06	0.000887038	5.22514
DEPDC1B	1.07421	4.97091	4.82096	0.000117076	0.00828225	1.28729	NFIX	-1.57815	8.00867	-6.74668	1.85487e-06	0.000887038	5.21218
PTPRN	0.385581	5.97088	4.81022	0.000119948	0.00838803	1.26422	CAB39L	-2.01685	4.93576	-6.62274	2.38876e-06	0.00107067	4.97481
RN7SL97P	1.01177	4.26046	4.80311	0.000121885	0.00847206	1.24897	CRAT	-0.691898	6.53686	-6.60959	2.45405e-06	0.00107067	4.94949
HIST1H2AI	0.904037	8.2087	4.75241	0.000136667	0.0090604	1.13999	REEP6	-0.862121	6.6399	-6.60786	2.46276e-06	0.00107067	4.94616
RRM2	1.07875	5.68062	4.746	0.000138662	0.0090604	1.1262	ARSD-AS1	-1.61132	5.95059	-6.59497	2.52879e-06	0.00107975	4.92131
CCDC150	0.524623	4.43606	4.74498	0.000138981	0.0090604	1.12401	SEL1L	-1.19162	6.16268	-6.54935	2.77748e-06	0.00114571	4.83315
HIST1H2AG	0.52291	6.02819	4.74407	0.000139268	0.0090604	1.12205	GDPGP1	-1.20305	5.09238	-6.54722	2.78967e-06	0.00114571	4.82904
WDR76	1.27294	5.42213	4.73694	0.000141532	0.00914643	1.10669	PART1	-1.78835	5.07107	-6.54076	2.82702e-06	0.00114571	4.81653
CDCA7	0.6479	4.91137	4.72788	0.00014446	0.00923939	1.0872	HMG20B	-0.725834	7.11109	-6.53097	2.88464e-06	0.00114924	4.79756
CDC7	0.816812	4.55722	4.70528	0.00015204	0.00959213	1.03852	CSAD	-0.622685	6.64826	-6.5231	2.93187e-06	0.00114924	4.78229
GTSE1	0.576952	5.58006	4.69183	0.000156739	0.00976113	1.00954	DSC2	-1.34686	5.61649	-6.49193	3.12677e-06	0.00117344	4.72176
PROX1-AS1	0.381327	4.39387	4.68358	0.000159695	0.0098186	0.991753	TOB1	-1.363	7.25034	-6.48237	3.18917e-06	0.00117344	4.70317
DNMT1	0.64133	6.93145	4.67528	0.000162725	0.00987541	0.973865	SLC25A37	-1.6628	6.98284	-6.48226	3.1899e-06	0.00117344	4.70295
KIF4A	0.82013	5.14069	4.66586	0.000166233	0.00992907	0.953561	ZNF613	-1.55433	6.72804	-6.46969	3.27389e-06	0.00118609	4.6785
KRTAP12-1	0.479277	5.27607	4.66291	0.000167346	0.00992907	0.947207	PRKAG2	-0.701545	6.42287	-6.45999	3.3403e-06	0.00119209	4.6596
NCAPG2	0.773601	4.98403	4.64055	0.000176048	0.0102859	0.898952	TSC22D3	-0.802425	6.02689	-6.43913	3.48789e-06	0.00122645	4.61891
DTL	1.18184	5.12208	4.63266	0.000179226	0.0102859	0.881926	CANT1	-1.06975	6.28783	-6.41239	3.68695e-06	0.0012631	4.56665
DNAJC6	0.685489	5.22926	4.62598	0.000181964	0.0103841	0.867494	TOM1L2	-0.853868	6.7362	-6.41098	3.69776e-06	0.0012631	4.5639
RN7SKP32	1.16309	6.53108	4.61363	0.000187131	0.010553	0.840842	LONP2	-1.14867	6.97567	-6.38258	3.92272e-06	0.00130273	4.50828
IQGAP3	0.690041	5.83444	4.60767	0.000189682	0.0105764	0.827955	FAM115A	-0.838201	6.46046	-6.36171	4.09695e-06	0.00132381	4.46734
CENPK	1.2092	4.71467	4.57265	0.000205376	0.0109615	0.752292	TAB3	-1.01984	5.88615	-6.32356	4.43633e-06	0.00140834	4.39234
CCL4L1	0.586617	4.93137	4.56638	0.000208323	0.0110204	0.738732	RANBP3L	-1.58264	5.0555	-6.31927	4.47633e-06	0.00140834	4.38387
KIF15	0.993766	4.65568	4.55649	0.000213058	0.0110394	0.717346	FOXA1	-1.29177	7.8127	-6.30154	4.64535e-06	0.00142048	4.34893
NEIL3	0.57138	4.7553	4.5529	0.000214803	0.0110693	0.709579	TACC2	-0.933529	6.03549	-6.29847	4.67522e-06	0.00142048	4.34289
CDCA4	0.51203	6.0534	4.54519	0.000218602	0.011145	0.692898	ZNF577	-1.72987	6.43484	-6.29664	4.69316e-06	0.00142048	4.33928
RN7SL783P	2.00761	5.43979	4.52764	0.000227497	0.0114761	0.65494	SH3RF1	-1.12069	6.64859	-6.2831	4.82806e-06	0.00144305	4.31256
PEG10	1.57807	6.42087	4.51751	0.000232801	0.0116227	0.633009	ZG16B	-1.29128	7.65662	-6.25035	5.17119e-06	0.00152652	4.2478
MND1	0.833348	4.31195	4.51484	0.000234218	0.0116478	0.627237	UTRN	-1.94379	7.3988	-6.20941	5.63562e-06	0.00163942	4.16664
CENPE	0.959396	4.30488	4.51467	0.00023431	0.0116478	0.626862	ZNF737	-1.04992	6.48383	-6.19623	5.79418e-06	0.00163942	4.14045
HIST1H3B	1.71647	5.73167	4.51036	0.000236619	0.0116655	0.617532	FAM214A	-1.09553	5.93091	-6.18867	5.88712e-06	0.00163942	4.12543
TMEM169	0.434543	5.61793	4.50491	0.000239574	0.0117869	0.605723	ZNF652	-1.04471	6.75074	-6.18261	5.96284e-06	0.00163942	4.11336
TPX2	1.33002	6.06909	4.49922	0.000242693	0.0118915	0.593411	NUMA1	-0.833304	7.45097	-6.17728	6.03021e-06	0.00163942	4.10275
CDK1	0.978379	4.58829	4.49684	0.000244009	0.0119164	0.588266	ZHX2	-0.678263	6.35735	-6.17701	6.0336e-06	0.00163942	4.10222
RNASEH2A	0.762505	6.827	4.4965	0.000244198	0.0119164	0.587529	EHMT2-AS1	-1.49052	6.63694	-6.16441	6.19608e-06	0.00166466	4.07713
MT-TQ	0.448462	12.5435	4.46592	0.000261807	0.0124208	0.521283	RNF135	-0.567255	6.09025	-6.14225	6.49278e-06	0.00172499	4.03296
CDKN2A	0.58118	5.82956	4.4607	0.000264937	0.0125232	0.509976	PLEKHH1	-0.993778	6.23138	-6.12923	6.6739e-06	0.00175362	4.00697
TOP2A	1.72254	6.07427	4.44166	0.00027668	0.012894	0.468714	SIDT2	-0.882389	6.89632	-6.1137	6.8967e-06	0.00179247	3.97594
CR1L	0.707134	3.51969	4.43906	0.000278327	0.0129138	0.46307	MYO9A	-0.706531	5.18995	-6.10068	7.08938e-06	0.00182273	3.94991
BIRC5	0.72343	6.46732	4.43681	0.000279757	0.0129138	0.458193	UTP14C	-0.965363	5.90105	-6.09189	7.22262e-06	0.00183723	3.93231
NEK2	0.726077	5.2657	4.43324	0.00028204	0.0129138	0.450463	PDE3B	-1.30588	5.75217	-6.07795	7.43918e-06	0.00184422	3.90439
E2F8	0.717385	5.04972	4.43263	0.000282431	0.0129138	0.449143	GUCY1A3	-1.62023	6.59039	-6.06607	7.6291e-06	0.00184422	3.88057
RFC4	0.910793	5.98646	4.43181	0.000282963	0.0129138	0.447354	NEDD4L	-2.06216	6.41633	-6.06132	7.70636e-06	0.00184422	3.87104
HOXC-AS1	0.781224	5.59485	4.42951	0.000284446	0.0129138	0.44238	ACSL1	-1.59311	6.09906	-6.0593	7.73944e-06	0.00184422	3.86699
SOX2	1.92934	6.78362	4.42844	0.000285145	0.0129138	0.440046	PRKCD	-1.14374	6.75216	-6.0561	7.79229e-06	0.00184422	3.86056
LIG1	0.451419	6.70698	4.39824	0.000305466	0.0134397	0.374566	ELL2	-1.47387	6.76002	-6.05266	7.84938e-06	0.00184422	3.85366
CDCA2	0.729998	4.68671	4.39781	0.000305768	0.0134397	0.373625	BTRC	-0.798884	5.97707	-6.04918	7.90756e-06	0.00184422	3.84668
WDR62	0.394891	6.15404	4.38598	0.000314124	0.0136813	0.347981	SPATA20	-0.767655	6.50133	-6.04879	7.91412e-06	0.00184422	3.84589
KCNH7	1.00229	4.65214	4.38347	0.000315932	0.0136864	0.342523	NEO1	-0.903996	6.51312	-6.047	7.94425e-06	0.00184422	3.8423
ACTL6B	0.525817	6.31377	4.3795	0.000318807	0.0137312	0.333907	C9orf91	-0.754345	6.27294	-6.04241	8.02213e-06	0.00184439	3.83308
RNU6-220P	0.796158	6.87351	4.37176	0.000324489	0.013755	0.317109	FOLH1B	-2.71267	5.87356	-6.03649	8.1238e-06	0.00184998	3.82117
CIT	0.728273	5.65411	4.36926	0.000326339	0.0137864	0.311701	FAM66B	-1.23337	4.58695	-6.01656	8.47558e-06	0.00189598	3.78108
B3GNT2	0.520693	5.62934	4.33782	0.00035062	0.0144796	0.243457	TSPAN1	-2.94714	7.1479	-6.00737	8.64295e-06	0.00189598	3.76259
PBK	1.05052	4.32818	4.3347	0.000353125	0.0145579	0.236689	SOCS2-AS1	-1.25323	5.79336	-5.98404	9.08352e-06	0.00195742	3.71556
PRC1	1.12305	6.24351	4.33376	0.000353884	0.0145641	0.234647	C1orf132	-0.932257	6.57081	-5.98387	9.08675e-06	0.00195742	3.71522
CCNB1	1.15046	5.5373	4.32802	0.000358552	0.0146804	0.222187	LRTOMT	-0.92735	5.70189	-5.97766	9.20781e-06	0.00196579	3.7027
EFR3B	0.453961	5.48704	4.31834	0.000366563	0.0149063	0.201178	FOLH1	-2.68649	5.99838	-5.97302	9.29946e-06	0.00196778	3.69333
ESCO2	0.489964	4.30057	4.30215	0.00038037	0.0152601	0.166027	DUSP16	-0.932294	6.1255	-5.94793	9.81117e-06	0.00205785	3.64264
GINS1	1.09442	5.04102	4.29021	0.000390887	0.015618	0.1401	LINC00478	-1.38857	6.02348	-5.93746	1.00334e-05	0.00208615	3.62145
CDKN2C	0.892731	5.76774	4.27859	0.000401409	0.0158646	0.114853	WNK1	-0.766481	7.17237	-5.91187	1.05979e-05	0.00218455	3.56963
FBXO5	1.0426	5.67051	4.26127	0.000417611	0.0162726	0.0772437	SGMS1	-1.03755	5.38929	-5.90544	1.07449e-05	0.00219591	3.55659
UGT2B10	0.507465	3.88025	4.25333	0.000425265	0.0164539	0.0599846	CAMKK2	-1.13416	6.70943	-5.8856	1.12115e-05	0.00227185	3.51634
CDC20	0.603096	6.25296	4.2511	0.000427438	0.0164846	0.0551388	NCOA4	-1.17491	7.13842	-5.86166	1.18026e-05	0.0023506	3.46769
SPSB4	0.453098	5.6981	4.23787	0.000440561	0.0166945	0.0264037	GOLGB1	-1.45958	6.96465	-5.85688	1.19244e-05	0.0023506	3.45796
WBSCR28	0.482692	5.79037	4.23701	0.000441429	0.0167009	0.0245342	FZD4	-0.706345	6.27364	-5.85419	1.19934e-05	0.0023506	3.4525
TMPRSS3	0.713384	4.96781	4.22692	0.000451731	0.0168605	0.00261342	ACADSB	-1.14624	4.71473	-5.84922	1.21223e-05	0.00235657	3.44237
DDX11	0.380876	6.6687	4.2255	0.000453203	0.0168605	-0.000479295	ZDHHC7	-0.897932	6.07828	-5.83578	1.24775e-05	0.00237831	3.41501
PLEKHG4B	0.365889	6.31043	4.20602	0.000473848	0.0172506	-0.0428012	HDLBP	-1.29183	8.29748	-5.83542	1.24872e-05	0.00237831	3.41428
RN7SKP233	0.990801	4.19984	4.20111	0.000479199	0.0173872	-0.0534698	CGNL1	-1.58585	6.52071	-5.83042	1.26222e-05	0.00237831	3.40409
UGT8	0.753082	4.95281	4.198	0.000482614	0.0174581	-0.0602152	ACACA	-1.46765	6.42577	-5.83006	1.26321e-05	0.00237831	3.40335
E2F1	0.510045	7.0948	4.19041	0.000491074	0.0176572	-0.0767217	KIAA1244	-1.72915	7.07047	-5.79373	1.36598e-05	0.00253194	3.32923
NKX2-1	0.583479	6.47612	4.18825	0.000493506	0.017718	-0.0814143	MARC1	-1.0154	6.31519	-5.78757	1.38426e-05	0.00253215	3.31664
UBE2T	1.40807	6.047	4.17765	0.000505621	0.0180446	-0.104451	EIF4B	-0.860738	7.74551	-5.78656	1.38728e-05	0.00253215	3.31458
CDC25A	0.56852	5.03511	4.17249	0.000511619	0.0181773	-0.115651	AUH	-0.996726	6.10766	-5.73807	1.54041e-05	0.00275736	3.21533
KIF18A	1.10982	4.17642	4.16572	0.000519607	0.018298	-0.130366	ERBB2	-0.731789	6.60304	-5.73267	1.55851e-05	0.00275736	3.20425
NCAPH	0.650189	5.45047	4.16045	0.000525908	0.0183096	-0.141812	PDGFA	-0.927473	6.84815	-5.72913	1.57046e-05	0.00275736	3.19701
KIFC1	0.678695	6.59821	4.16035	0.000526025	0.0183096	-0.142024	BMPR1A	-1.01396	5.5016	-5.72696	1.57786e-05	0.00275736	3.19255
SKA1	0.578763	3.69155	4.15597	0.000531333	0.0184393	-0.151559	TRIM68	-0.979509	5.51377	-5.7192	1.6046e-05	0.00275736	3.17661
LINC00862	0.413899	4.5709	4.15222	0.000535912	0.0185352	-0.159707	SLC39A6	-1.46203	6.6364	-5.71876	1.6061e-05	0.00275736	3.17573
ATF3	0.409106	6.27199	4.15112	0.000537255	0.0185372	-0.162085	RNF141	-1.15518	6.06614	-5.71541	1.61782e-05	0.00275736	3.16884
NUSAP1	1.43784	6.19216	4.14578	0.000543864	0.0186844	-0.173693	IDH1	-1.50179	6.42366	-5.71443	1.62124e-05	0.00275736	3.16683
IL8	0.624768	5.60246	4.13839	0.000553145	0.0188408	-0.18976	RAB3D	-0.71645	6.16761	-5.71308	1.62598e-05	0.00275736	3.16406
RN7SKP41	0.818512	6.3605	4.13759	0.000554148	0.0188481	-0.191481	CCDC159	-0.632731	5.92499	-5.69904	1.67618e-05	0.00279649	3.13523
RN7SKP124	0.761556	9.35683	4.13255	0.000560586	0.019013	-0.202448	RASSF8	-0.847627	5.81929	-5.69242	1.7004e-05	0.00279649	3.12162
OR10D3	0.456482	8.11741	4.12909	0.000565034	0.0190383	-0.209952	SERINC4	-0.630646	6.11045	-5.68807	1.71651e-05	0.00279649	3.11268
MKI67	1.36598	5.83195	4.12888	0.000565311	0.0190383	-0.210417	ARSD	-1.09431	6.16187	-5.68793	1.71705e-05	0.00279649	3.11238
CENPH	0.628027	4.45137	4.12501	0.000570344	0.0190901	-0.218832	APOD	-1.91131	8.69615	-5.68589	1.72466e-05	0.00279649	3.10818
NKAIN2	0.63078	4.54724	4.12415	0.000571463	0.0190901	-0.220693	CLIP1	-0.764127	6.42699	-5.68158	1.74085e-05	0.00279649	3.09932
CLSTN2	0.571827	5.94437	4.12355	0.000572247	0.0190901	-0.221994	CA5B	-1.10324	5.69294	-5.68111	1.74262e-05	0.00279649	3.09836
PAX6	0.56078	5.10784	4.11359	0.00058544	0.0194153	-0.243632	PPM1K	-0.589934	5.09146	-5.67371	1.7708e-05	0.00281878	3.08314
CHRNB2	0.430477	6.44371	4.09871	0.000605723	0.0198718	-0.275962	HEBP1	-1.01527	6.137	-5.67131	1.78009e-05	0.00281878	3.07818
BEST3	0.728217	4.55592	4.09062	0.000617052	0.0200592	-0.293548	MARCH8	-0.653303	5.13228	-5.66365	1.80992e-05	0.00284716	3.06242
RAB3C	0.485381	4.3188	4.09027	0.00061754	0.0200592	-0.2943	TSC22D1	-1.01753	7.56429	-5.65865	1.82968e-05	0.00285944	3.05211
ARHGEF2	0.453119	6.21929	4.08128	0.000630393	0.0202426	-0.313849	RNU6-1277P	-1.365	6.73392	-5.64996	1.86451e-05	0.00288308	3.03422
KCNMB2	0.77281	5.18841	4.07877	0.000634024	0.0202947	-0.319299	PIEZO1	-0.538833	6.58672	-5.64075	1.90221e-05	0.00291562	3.01523
CDC45	0.660291	5.9655	4.07259	0.00064306	0.0204471	-0.332729	DMXL1	-1.69964	6.28901	-5.61776	1.99974e-05	0.00302487	2.96779
POLQ	0.653793	4.44842	4.06821	0.000649538	0.0205565	-0.342239	GBF1	-0.926362	6.57372	-5.61426	2.01504e-05	0.00302487	2.96055
TAGLN3	0.795793	5.546	4.06323	0.000656982	0.0206273	-0.353051	RPS4X	-1.03428	9.69552	-5.6122	2.02409e-05	0.00302487	2.9563
DPYSL5	0.698705	5.26531	4.06298	0.000657356	0.0206273	-0.353592	UAP1	-1.10911	6.2757	-5.60433	2.05909e-05	0.00303457	2.94003
DMP1	0.465599	4.86435	4.05276	0.000672916	0.0208905	-0.375788	ACOX1	-0.914342	6.02426	-5.60009	2.07819e-05	0.00303457	2.93126
EZH2	0.901584	5.93071	4.05185	0.000674323	0.0208905	-0.37777	CREBL2	-0.778178	6.8231	-5.59839	2.08592e-05	0.00303457	2.92774
NCAPG	1.34509	5.13286	4.04945	0.000678046	0.0209738	-0.382994	SLC25A30	-0.799933	4.84528	-5.5966	2.09403e-05	0.00303457	2.92406
HPSE	0.404277	4.94974	4.04422	0.000686212	0.0210629	-0.394351	DHRS7	-1.58487	7.01892	-5.59101	2.11973e-05	0.00305331	2.91248
BRIP1	0.896626	4.47342	4.03902	0.000694425	0.0212105	-0.405637	PNKD	-0.829313	6.60046	-5.58515	2.14694e-05	0.00307398	2.90037
ACSL4	0.625031	4.60082	4.03748	0.000696885	0.0212105	-0.408991	IMMP2L	-0.642676	4.82552	-5.56699	2.2337e-05	0.00317917	2.86277
STX1A	0.468489	6.29227	4.03667	0.000698184	0.0212125	-0.410758	TRPV6	-1.23116	6.45408	-5.56314	2.25253e-05	0.003187	2.8548
SCG3	1.20888	4.75833	4.03454	0.000701588	0.0212889	-0.415372	ALDH6A1	-0.753642	6.00214	-5.54963	2.31999e-05	0.00322519	2.82679
UHRF1	0.633395	5.80885	4.03324	0.000703673	0.0213251	-0.418186	RPL13A	-0.978231	10.0717	-5.53641	2.38795e-05	0.00330048	2.79937
ANLN	0.97213	5.08406	4.03109	0.00070715	0.0213763	-0.422862	TBL1Y	-0.736346	5.57005	-5.53008	2.42125e-05	0.00332727	2.78622
TMEM30C	0.862618	4.20692	4.02648	0.000714664	0.0214904	-0.432887	MIR99A	-1.53897	6.5209	-5.51738	2.48943e-05	0.00338305	2.75985
E2F7	0.741625	5.54048	4.02614	0.000715222	0.0214904	-0.433627	ARHGAP6	-1.046	5.9523	-5.50978	2.53115e-05	0.00341535	2.74407
LINC00967	0.468132	4.29202	4.02602	0.000715417	0.0214904	-0.433886	TTC8	-0.757111	4.76739	-5.50774	2.54248e-05	0.00341535	2.73983
KIF20A	0.71499	5.03105	4.01345	0.000736301	0.0218414	-0.461175	PDE3A	-1.24388	6.12973	-5.49789	2.59788e-05	0.00347028	2.71935
UNC13A	0.717605	5.38664	4.01289	0.000737251	0.0218414	-0.462397	XBP1	-1.37839	7.91873	-5.48545	2.66964e-05	0.00354632	2.69348
IL1B	0.498322	4.80109	4.00242	0.00075514	0.0220466	-0.485132	NCOR1	-0.897616	6.80496	-5.47281	2.74463e-05	0.00360892	2.66716
LINC00582	0.425682	5.53138	3.99486	0.000768329	0.022242	-0.501549	TSPAN8	-3.37926	6.58964	-5.47243	2.74695e-05	0.00360892	2.66636
XCL1	0.894545	5.00422	3.99457	0.000768838	0.022242	-0.502178	KIAA0556	-0.465704	5.65932	-5.44789	2.89889e-05	0.00373759	2.61522
ELAVL4	0.697379	4.47244	3.99173	0.000773842	0.0222676	-0.508328	ADRB2	-1.11721	6.78629	-5.44296	2.93047e-05	0.00373759	2.60492
RN7SL238P	0.771212	5.2377	3.98994	0.000777036	0.0222907	-0.512234	RNF185	-0.52745	5.49719	-5.43558	2.97832e-05	0.00373759	2.58953
CCNF	0.443437	5.861	3.98677	0.000782691	0.0223534	-0.519108	OLFML1	-0.990944	4.87432	-5.43525	2.98049e-05	0.00373759	2.58884
UNC79	0.800009	4.58685	3.98444	0.000786877	0.0223534	-0.524166	MXD4	-0.471503	7.0513	-5.4352	2.98081e-05	0.00373759	2.58874
SOX4	0.370926	7.77231	3.97454	0.000804919	0.0226165	-0.545656	CASZ1	-0.583132	6.70958	-5.43448	2.98557e-05	0.00373759	2.58723
DGKB	1.1488	4.94961	3.96966	0.000813966	0.0227309	-0.556251	RNF185-AS1	-1.26026	4.9466	-5.4167	3.10454e-05	0.00383496	2.5501
HIST1H3J	0.556227	4.23613	3.96233	0.000827743	0.0229076	-0.57216	ARHGEF38	-2.2839	6.12065	-5.41568	3.11146e-05	0.00383496	2.54798
C18orf56	0.441674	5.81294	3.96061	0.000831008	0.0229675	-0.57589	AGR2	-2.92417	6.64937	-5.40844	3.16142e-05	0.00386217	2.53285
LAMB4	0.323679	4.63469	3.95751	0.00083692	0.0230491	-0.582609	THRB	-0.667998	5.60143	-5.4078	3.16585e-05	0.00386217	2.53152
LRP8	0.41454	5.99694	3.95463	0.000842461	0.023101	-0.588864	CREB3L1	-1.62183	7.1896	-5.39617	3.2479e-05	0.00392225	2.5072
RNA5SP105	1.66203	5.333	3.95253	0.000846526	0.0231594	-0.593426	COG3	-0.929707	5.70897	-5.37826	3.37858e-05	0.00405955	2.46971
LINC00845	0.783784	3.65883	3.94816	0.000855041	0.0232892	-0.60291	STEAP4	-2.50023	5.7014	-5.36705	3.46305e-05	0.00411965	2.44624
SMAD5-AS1	0.406338	5.02413	3.94353	0.000864158	0.0233328	-0.612961	RNF41	-0.744881	5.65902	-5.36365	3.48914e-05	0.00413014	2.43911
HIST1H4C	1.20241	8.46273	3.94204	0.000867112	0.0233328	-0.616194	TMEM141	-0.892658	8.27614	-5.36056	3.51298e-05	0.00413788	2.43263
ATP1A3	1.71819	5.94525	3.94033	0.000870508	0.0233328	-0.619898	SYNGR2	-1.0989	7.41754	-5.35238	3.57688e-05	0.00419249	2.4155
BLM	0.57329	4.56952	3.94013	0.000870905	0.0233328	-0.62033	ENTPD5	-1.12283	6.0445	-5.34445	3.64005e-05	0.00424572	2.39886
CCDC109B	1.05282	5.68449	3.93131	0.000888683	0.0235728	-0.639477	GPRASP2	-0.765461	5.60395	-5.33919	3.68254e-05	0.00425889	2.38783
HEPN1	0.498021	4.99179	3.93103	0.000889243	0.0235728	-0.640073	OPHN1	-1.2185	5.65863	-5.33671	3.70274e-05	0.00425889	2.38263
OR8G5	0.60516	3.67486	3.92184	0.000908153	0.0239414	-0.660008	GOLM1	-1.84381	7.91033	-5.33106	3.74921e-05	0.00428934	2.37077
RAD54L	0.52927	5.64652	3.92063	0.000910676	0.0239759	-0.662637	GOLGA2	-0.706706	6.7003	-5.32003	3.84164e-05	0.00435344	2.34762
MEDAG	0.313701	5.0999	3.92009	0.000911802	0.0239759	-0.663807	PEX11A	-1.04359	6.37673	-5.31497	3.8848e-05	0.00438157	2.337
TP53TG3D	0.496845	4.94997	3.91702	0.000918228	0.0239859	-0.67046	SLC35F2	-1.1021	5.12447	-5.31107	3.91847e-05	0.0043988	2.32879
CSMD2	0.467379	5.58254	3.91481	0.000922883	0.0239859	-0.675251	C1orf21	-1.11624	7.29397	-5.30667	3.9567e-05	0.00440809	2.31956
IFI27L1	0.357419	6.98754	3.91053	0.000931982	0.0241454	-0.684544	ARID5B	-1.1401	6.69476	-5.30588	3.96361e-05	0.00440809	2.3179
GPR1	0.435335	4.60516	3.90792	0.000937574	0.0242011	-0.69021	UPRT	-1.00974	5.12085	-5.29408	4.06844e-05	0.00450372	2.29308
RNU6-336P	1.01766	7.11423	3.9076	0.000938247	0.0242011	-0.690889	EXOC7	-0.944342	7.01918	-5.29047	4.10103e-05	0.00450938	2.28549
ARHGAP11A	0.987376	4.99892	3.89275	0.000970704	0.0246658	-0.723098	GPRASP1	-0.802043	5.40221	-5.28934	4.11127e-05	0.00450938	2.28313
RNF182	0.862231	4.38817	3.88263	0.000993454	0.0249079	-0.745034	DMD	-1.12354	5.23425	-5.28253	4.17367e-05	0.00455693	2.2688
IPO9-AS1	0.650778	5.92717	3.88249	0.000993774	0.0249079	-0.745339	TADA2B	-0.459431	5.98441	-5.27237	4.26861e-05	0.00463939	2.24741
LINC00337	0.386216	5.19595	3.87382	0.00101369	0.0252745	-0.764124	NME4	-0.652596	8.10417	-5.26464	4.34228e-05	0.0046806	2.23114
NMU	0.633509	5.18561	3.87082	0.00102067	0.0253437	-0.770621	SLC16A9	-0.681382	5.01075	-5.26332	4.35508e-05	0.0046806	2.22834
CNIH2	0.522414	6.34271	3.86952	0.00102371	0.0253437	-0.773444	C9orf129	-0.404411	8.00461	-5.25877	4.3992e-05	0.00469595	2.21876
RN7SL321P	1.12375	4.84806	3.86662	0.00103054	0.0254296	-0.779736	GUCY1B3	-0.867636	5.67599	-5.23536	4.63346e-05	0.00492403	2.16942
CDC25C	0.762747	5.04188	3.86065	0.00104472	0.0255945	-0.792668	SLAIN2	-0.965994	7.54324	-5.22335	4.75852e-05	0.00498762	2.14409
KCNAB2	0.30007	5.74067	3.8584	0.00105011	0.0256216	-0.79754	MTMR3	-0.739916	6.16318	-5.22181	4.77481e-05	0.00498762	2.14084
RBBP8	1.05462	5.36556	3.85663	0.00105438	0.0256282	-0.801379	IQGAP2	-1.14167	5.18819	-5.2206	4.78759e-05	0.00498762	2.13829
SPIC	0.436394	3.47789	3.85443	0.0010597	0.0256722	-0.806145	CCNG1	-1.16379	6.43208	-5.21968	4.79741e-05	0.00498762	2.13635
AMBN	0.451908	4.43919	3.85313	0.00106286	0.0256736	-0.80896	SLC35E1	-0.591802	7.24705	-5.21966	4.79759e-05	0.00498762	2.13631
ATP2B2	0.460446	5.88193	3.85223	0.00106503	0.0256736	-0.810899	MIOS	-1.21763	5.51635	-5.19015	5.1225e-05	0.00525683	2.07398
NRM	0.574043	6.25432	3.85188	0.00106591	0.0256736	-0.811674	ZNF33A	-0.852718	5.48468	-5.18614	5.16843e-05	0.00528129	2.06549
DRAXIN	0.326683	6.40081	3.84921	0.00107242	0.0257457	-0.817442	ALKBH3	-0.497594	5.61484	-5.18188	5.21761e-05	0.00528651	2.05648
CPLX2	0.696341	5.79428	3.83833	0.00109948	0.0261068	-0.841019	TXNDC11	-0.980759	7.01875	-5.18187	5.21775e-05	0.00528651	2.05645
SLC6A17	0.327167	5.48227	3.83409	0.00111019	0.0262596	-0.850192	ARFIP2	-0.760397	6.473	-5.17767	5.26662e-05	0.00531351	2.04758
MCM10	0.632584	4.95186	3.8267	0.00112912	0.0264949	-0.86619	MAML3	-0.757992	6.93348	-5.17544	5.29277e-05	0.00531745	2.04287
PMAIP1	0.894471	4.64817	3.82508	0.00113333	0.0265417	-0.869714	ENDOD1	-0.678129	6.27561	-5.16904	5.36865e-05	0.00534446	2.02933
ZNF367	0.36565	6.10365	3.81264	0.00116604	0.0271085	-0.896633	PRKCH	-0.835689	5.84268	-5.16898	5.36939e-05	0.00534446	2.0292
NRSN1	0.514748	5.34763	3.81227	0.00116705	0.0271085	-0.897446	STEAP1	-2.12291	6.33171	-5.16753	5.38671e-05	0.00534446	2.02614
KIF23	0.908297	5.18995	3.81172	0.00116851	0.0271085	-0.898632	URGCP	-1.01569	6.29315	-5.16501	5.41702e-05	0.00535232	2.0208
C1orf111	0.409999	5.96311	3.80855	0.001177	0.0271786	-0.905482	POLR3E	-0.533642	6.74123	-5.15931	5.48612e-05	0.0053983	2.00874
TUBB2B	1.0931	7.61988	3.80772	0.00117924	0.0271907	-0.907277	EIF3L	-1.59399	7.34375	-5.1572	5.51201e-05	0.00539909	2.00426
ATP6V0D2	0.383789	3.92786	3.80682	0.00118168	0.0272155	-0.909236	RPL3	-1.04292	9.81337	-5.15373	5.55466e-05	0.00539909	1.99693
RN7SKP168	0.847021	5.97562	3.80416	0.00118889	0.0272155	-0.914991	ANXA3	-1.50808	4.84356	-5.15142	5.58335e-05	0.005405	1.99203
HMGB2	1.25051	7.84915	3.80393	0.00118952	0.0272155	-0.915485	C1orf63	-1.18261	6.60137	-5.14059	5.71957e-05	0.00551454	1.96909
RNU6-1208P	0.832429	2.79069	3.80351	0.00119066	0.0272155	-0.916396	FLNB	-1.10581	7.37372	-5.13638	5.77347e-05	0.00554415	1.96017
KIAA0319	0.429453	5.06938	3.80307	0.00119186	0.0272155	-0.917343	HIST4H4	-1.46278	4.93637	-5.12895	5.86984e-05	0.00561415	1.94442
FANCA	0.46628	5.85638	3.80271	0.00119283	0.0272155	-0.918121	ZNF615	-1.85031	5.63616	-5.12692	5.89638e-05	0.00561706	1.94013
PLK4	0.834028	4.3612	3.80185	0.00119518	0.0272431	-0.919981	HCCAT3	-1.47411	6.94647	-5.11596	6.04221e-05	0.00571753	1.91688
ASTN1	0.352807	5.61332	3.80131	0.00119666	0.0272509	-0.921151	HID1	-1.02195	7.33328	-5.11541	6.04967e-05	0.00571753	1.91571
RN7SL197P	0.926565	4.2787	3.80029	0.00119947	0.0272628	-0.923366	SEC31A	-1.03536	7.36274	-5.10637	6.17279e-05	0.00578344	1.89654
E2F2	0.358715	6.21757	3.79757	0.00120695	0.0273807	-0.929242	SEC16A	-0.766791	6.31851	-5.10498	6.19197e-05	0.00578344	1.89359
RN7SL720P	0.718614	3.83087	3.79406	0.00121669	0.0274974	-0.936845	AASS	-0.652312	5.33707	-5.09874	6.27882e-05	0.00584175	1.88033
PALM2	0.699882	5.88075	3.79179	0.00122301	0.0276141	-0.941744	GATA2	-0.643054	7.10221	-5.08772	6.43513e-05	0.00596397	1.85693
DDC	0.618782	5.88382	3.78217	0.00125022	0.0279644	-0.962552	RPS3	-0.937594	9.05565	-5.08188	6.51945e-05	0.00601879	1.84455
MAGEB18	0.42829	4.45164	3.78034	0.00125548	0.0280208	-0.966524	RNU6-1281P	-2.11626	6.25786	-5.07055	6.6866e-05	0.00614935	1.82046
PTPRZ1	0.591596	4.39053	3.77516	0.00127043	0.0281793	-0.977716	SEC23IP	-0.797659	5.96128	-5.06276	6.80397e-05	0.00619836	1.8039
CENPI	0.812677	4.37043	3.7739	0.00127409	0.0282081	-0.980435	SEC24C	-0.648319	6.43131	-5.06229	6.81111e-05	0.00619836	1.8029
SLCO4C1	0.329265	4.06109	3.76903	0.00128837	0.0284453	-0.990972	SMARCA2	-0.860854	6.53889	-5.06186	6.81765e-05	0.00619836	1.80198
PGA5	0.444752	5.79215	3.76266	0.00130729	0.0286775	-1.00475	STX5	-0.669383	6.59004	-5.05462	6.92877e-05	0.00627552	1.7866
KCNIP3	0.360384	5.79776	3.75793	0.00132149	0.0289095	-1.01496	CYP2R1	-0.554108	4.62451	-5.0488	7.01954e-05	0.00631701	1.77421
SNORA67	0.420533	5.35221	3.75429	0.00133252	0.0289992	-1.02282	JAM2	-0.630868	5.70883	-5.04208	7.12583e-05	0.00638149	1.75991
RNU4ATAC14P	2.40854	4.73972	3.75261	0.00133765	0.0290505	-1.02645	ACAA1	-0.483784	6.1598	-5.03226	7.28405e-05	0.00649884	1.73901
CENPW	1.34028	4.96653	3.75112	0.00134223	0.0290755	-1.02968	LDLRAD3	-0.710458	6.3902	-5.02848	7.34584e-05	0.00651124	1.73097
DYNAP	0.529428	3.75109	3.74645	0.00135665	0.0292367	-1.03978	MON2	-0.893148	6.2849	-5.02808	7.35241e-05	0.00651124	1.73012
XKR7	0.545373	5.01116	3.74413	0.00136386	0.0292739	-1.04479	VPS51	-0.56573	6.23423	-5.02384	7.42244e-05	0.006549	1.7211
B3GNT7	0.470443	5.85195	3.73991	0.00137706	0.0294516	-1.05389	SND1	-0.81571	7.19245	-5.01242	7.61473e-05	0.00663601	1.69676
HYAL4	0.361662	3.66955	3.72568	0.0014226	0.0301558	-1.08463	L3HYPDH	-0.780853	5.00108	-5.01193	7.62307e-05	0.00663601	1.69571
RN7SL107P	0.890403	6.46921	3.7223	0.00143363	0.0303051	-1.09192	FAM21A	-0.726463	6.5493	-5.0114	7.63203e-05	0.00663601	1.6946
FSD1L	0.708016	4.25137	3.72097	0.00143801	0.0303479	-1.0948	NDST1	-0.663592	6.90355	-5.0114	7.63206e-05	0.00663601	1.69459
TTTY3	0.490439	4.1411	3.71653	0.00145268	0.0305442	-1.10439	ZNF614	-1.1165	5.32465	-5.00924	7.66914e-05	0.00664409	1.68998
SCGN	0.888279	4.93009	3.71609	0.00145412	0.0305442	-1.10533	NXF1	-0.806793	7.10596	-5.00134	7.80593e-05	0.00668988	1.67315
OR4F17	0.462832	3.75185	3.71108	0.00147086	0.0307966	-1.11614	RAD52	-0.534676	6.34368	-4.99349	7.94447e-05	0.00678429	1.65641
ASCL1	1.87679	6.29594	3.70799	0.0014813	0.0309594	-1.12282	AAK1	-0.8325	7.28022	-4.98853	8.03326e-05	0.00679336	1.64583
CCNA2	0.729624	5.82231	3.70594	0.00148825	0.0310121	-1.12724	ZMYND11	-0.793512	6.35147	-4.98667	8.06677e-05	0.00679336	1.64187
RNU6-413P	1.07798	6.07309	3.70412	0.00149446	0.0310731	-1.13117	RASSF3	-0.999084	5.65856	-4.98563	8.08549e-05	0.00679336	1.63966
IQCJ-SCHIP1-AS1	0.731757	4.63444	3.70111	0.00150477	0.0311942	-1.13766	ZNF880	-0.835685	6.23193	-4.98499	8.09714e-05	0.00679336	1.63829
TACC3	0.591129	6.13017	3.69977	0.00150939	0.0312475	-1.14055	NFAT5	-0.872032	6.62342	-4.98081	8.17344e-05	0.00681446	1.62936
HOXD-AS2	0.38519	5.64443	3.69879	0.00151278	0.0312906	-1.14267	PPP3CA	-1.40093	7.46089	-4.98049	8.17929e-05	0.00681446	1.62868
OR6P1	0.411065	5.15061	3.69829	0.00151447	0.0312939	-1.14373	TMEM167B	-0.615775	5.9138	-4.96617	8.44618e-05	0.00695956	1.59812
POC1A	0.526046	5.60699	3.69705	0.0015188	0.0312951	-1.14642	KIF13A	-0.789215	5.99348	-4.96517	8.46515e-05	0.00695956	1.59598
CACNA1A	1.03948	6.10401	3.69358	0.00153087	0.0313936	-1.1539	AMELY	-0.581598	4.58968	-4.96482	8.47166e-05	0.00695956	1.59525
MZT1	0.661549	5.52428	3.69263	0.00153422	0.0314347	-1.15596	LIMA1	-0.834362	6.18076	-4.96235	8.51872e-05	0.00695956	1.58998
ASF1B	0.647968	6.05621	3.68615	0.00155707	0.031713	-1.16992	VMAC	-0.613157	5.71252	-4.96035	8.5572e-05	0.00695956	1.58569
SGOL1	0.959201	4.46573	3.68453	0.00156284	0.0318034	-1.17341	TOB2	-0.726494	6.92457	-4.95745	8.61298e-05	0.00698118	1.57951
RNU6-1035P	0.864228	5.0962	3.67798	0.00158641	0.0320725	-1.18754	GLTP	-0.667782	6.21664	-4.9464	8.82926e-05	0.0071083	1.5559
CHGB	1.58349	5.70385	3.67641	0.00159209	0.0321253	-1.19092	ZCCHC6	-2.18837	6.85832	-4.94403	8.87622e-05	0.00711488	1.55085
OR2J1	0.463168	4.74499	3.67507	0.00159697	0.0321966	-1.1938	SRSF6	-0.874615	7.30071	-4.94299	8.89695e-05	0.00711488	1.54863
CELSR3	0.336788	6.17957	3.6743	0.00159981	0.0321995	-1.19548	MAPKAPK3	-0.665749	6.75707	-4.93862	8.98475e-05	0.00716115	1.53928
RNU5A-5P	0.739851	2.56053	3.6685	0.00162113	0.0324105	-1.20798	HOXA11	-1.04574	6.29999	-4.93456	9.06706e-05	0.00718786	1.5306
MLF1IP	1.0507	5.05667	3.66104	0.00164898	0.0327481	-1.22405	BMPR1B	-1.72403	5.65219	-4.93253	9.10845e-05	0.00718786	1.52626
RAD51AP1	0.826412	4.75725	3.65828	0.0016594	0.0329005	-1.22999	ZCCHC24	-0.669274	7.21	-4.92374	9.28999e-05	0.00727413	1.50748
AGT	0.745006	6.15076	3.65723	0.00166337	0.032938	-1.23225	FBXW4	-0.587652	6.66563	-4.92209	9.32458e-05	0.00727413	1.50394
ADAM23	0.526119	4.98211	3.65669	0.00166543	0.0329381	-1.23342	CCNI	-0.794894	8.57438	-4.91242	9.52943e-05	0.00738352	1.48325
UGT2A2	0.99745	3.3337	3.6459	0.00170697	0.0335102	-1.25666	EGFR	-0.596598	5.89022	-4.89844	9.83359e-05	0.00755096	1.45335
RNU6-488P	0.724008	3.77669	3.64265	0.00171967	0.0336766	-1.26365	HLCS	-0.590087	5.85049	-4.89686	9.86863e-05	0.00755096	1.44996
POU4F1	0.525975	6.03992	3.64073	0.00172721	0.033729	-1.26778	ECHDC2	-0.784906	6.67319	-4.89419	9.92805e-05	0.00755096	1.44425
SULT4A1	0.482163	5.16752	3.64003	0.00172997	0.0337402	-1.26929	LIG3	-0.796447	5.88008	-4.89272	9.96083e-05	0.00755096	1.44111
GINS4	0.495695	5.5627	3.63201	0.00176192	0.0342237	-1.28655	SLC25A16	-1.65774	5.94838	-4.89211	9.97448e-05	0.00755096	1.4398
RN7SL802P	0.853303	4.30845	3.62352	0.0017964	0.0345287	-1.30482	C9orf152	-1.46609	5.8177	-4.89191	9.9791e-05	0.00755096	1.43936
PLS1	0.751122	4.62424	3.62098	0.00180684	0.0345872	-1.31028	FYCO1	-0.593226	6.1836	-4.88249	0.000101926	0.00768211	1.41921
OR13F1	0.586247	5.0931	3.61972	0.00181205	0.0346347	-1.313	WIPI1	-0.986981	6.31262	-4.86883	0.000105108	0.00783156	1.38994
HIST1H1E	0.740965	7.7973	3.61629	0.00182628	0.0347911	-1.32038	FAAH	-0.52823	6.2762	-4.86871	0.000105137	0.00783156	1.38968
ATP6V1G2	0.63092	6.02004	3.61599	0.00182751	0.0347911	-1.32101	CCDC160	-1.5826	3.71925	-4.86388	0.000106286	0.00789256	1.37934
NRXN1	0.857331	5.14973	3.61528	0.00183047	0.0348198	-1.32254	CIRBP	-0.883325	8.14803	-4.86109	0.000106956	0.00790364	1.37336
LCN15	0.327863	5.94621	3.6137	0.00183711	0.0348905	-1.32595	HECTD4	-1.38565	7.17542	-4.85914	0.000107427	0.00790364	1.36917
UTS2	0.443952	4.22066	3.61175	0.0018453	0.034944	-1.33014	SC5D	-1.2513	5.54047	-4.85703	0.000107939	0.00791695	1.36465
BUB1B	1.05545	5.33306	3.61163	0.00184577	0.034944	-1.33039	C10orf118	-1.46655	5.65541	-4.85516	0.000108394	0.00792594	1.36064
CKS1B	0.962938	7.48685	3.60847	0.00185914	0.0350859	-1.33719	PPAPDC1B	-1.04292	6.64618	-4.85363	0.000108769	0.00792594	1.35735
GABRG1	0.392028	3.46039	3.60367	0.0018796	0.0353618	-1.34751	CRYL1	-0.489343	5.32657	-4.85246	0.000109056	0.00792594	1.35485
MFSD2A	0.323512	5.47211	3.60105	0.00189087	0.0354887	-1.35314	DGKD	-0.542591	6.20534	-4.85098	0.000109418	0.0079282	1.35169
RNU6-521P	1.08045	2.68985	3.59792	0.00190441	0.035627	-1.35986	ENPP5	-1.68104	5.6693	-4.84927	0.00010984	0.00793471	1.34802
TIMELESS	0.371407	5.46266	3.59684	0.00190909	0.035627	-1.36218	GLUD2	-0.843959	6.05387	-4.8419	0.00011168	0.0080433	1.33221
RNU1-77P	0.815653	4.26722	3.5954	0.00191536	0.0356684	-1.36527	REPS2	-1.41069	6.32738	-4.83885	0.00011245	0.00805026	1.32567
MPP2	0.345188	5.83483	3.58705	0.0019522	0.0362416	-1.38322	SCARNA5	-1.07123	9.08527	-4.83716	0.000112879	0.00805685	1.32205
RN7SKP231	0.979403	7.16182	3.58086	0.00197995	0.0365579	-1.39652	SCMH1	-0.769346	6.76965	-4.83454	0.000113548	0.00808053	1.31641
CDC25B	0.52833	6.91895	3.5774	0.00199561	0.036649	-1.40394	CIB1	-0.775841	6.98848	-4.83	0.000114716	0.00813939	1.30668
CDKN3	1.25403	5.43318	3.57466	0.0020081	0.036771	-1.40982	TLE1	-0.705939	5.75167	-4.8194	0.000117489	0.00828693	1.28394
STON2	0.492835	5.22141	3.57152	0.00202254	0.0368591	-1.41657	SLC2A12	-1.39424	5.80639	-4.81475	0.000118728	0.00834969	1.27395
FANCI	0.88696	4.86076	3.57029	0.00202822	0.0368591	-1.41921	FNBP1	-1.14061	7.1022	-4.81012	0.000119974	0.00838803	1.26401
CEP152	0.901208	4.84656	3.56993	0.00202985	0.0368591	-1.41997	MIA3	-1.55533	7.09705	-4.80632	0.000121007	0.00843555	1.25585
LIN9	0.607165	4.55411	3.56857	0.00203615	0.0368591	-1.42289	CLK4	-1.14975	5.53176	-4.79881	0.000123074	0.00852993	1.23972
CASC5	0.825874	4.76248	3.56287	0.00206276	0.0372527	-1.43512	GNPNAT1	-1.25033	6.80269	-4.79157	0.000125101	0.00863393	1.22418
PGBD1	0.385118	4.747	3.55067	0.00212091	0.0379286	-1.4613	OCRL	-0.769123	5.86482	-4.79023	0.000125481	0.00863393	1.22129
CRMP1	0.450638	6.39191	3.55036	0.00212239	0.0379286	-1.46196	ZNF263	-0.444112	5.78697	-4.7896	0.000125658	0.00863393	1.21995
GPRIN1	0.252712	6.89408	3.5483	0.00213237	0.0380433	-1.46638	ZNF532	-1.13885	7.57242	-4.78423	0.000127192	0.0086944	1.20839
PRELID2	0.577691	4.79277	3.54787	0.00213445	0.0380433	-1.46729	BAZ2A	-0.56657	6.51937	-4.78289	0.000127578	0.0086944	1.20551
RN7SKP104	0.638961	3.75507	3.54724	0.00213754	0.0380433	-1.46865	SLC25A6	-0.838834	9.00649	-4.78271	0.000127629	0.0086944	1.20513
STK33	0.615297	4.57675	3.54609	0.00214313	0.0380433	-1.47111	MIR635	-1.12411	3.95793	-4.77391	0.000130189	0.00884163	1.18623
SLC36A4	0.933741	5.2088	3.54151	0.00216558	0.0382989	-1.48092	SBF2	-0.810107	5.88791	-4.77275	0.00013053	0.00884163	1.18373
HOXD4	1.29369	6.51651	3.54016	0.00217226	0.0383321	-1.48382	AHNAK	-0.785698	6.61205	-4.76841	0.000131817	0.00890363	1.17439
ORC1	0.456738	5.19996	3.5394	0.00217602	0.0383321	-1.48545	PPAP2A	-1.70969	6.82566	-4.76378	0.000133204	0.00896694	1.16443
MT3	0.48473	7.1834	3.53583	0.00219381	0.0384793	-1.49311	YPEL5	-1.07199	7.2143	-4.76278	0.000133505	0.00896694	1.16228
SPAG5	0.718399	5.75443	3.53558	0.00219505	0.0384793	-1.49365	MAOA	-1.57479	6.16803	-4.76153	0.00013388	0.00896694	1.15961
RANBP1	0.583416	7.13834	3.53497	0.0021981	0.0385046	-1.49495	GLTSCR2	-0.538766	8.5389	-4.75329	0.000136397	0.0090604	1.14187
LINC00280	0.476378	3.70145	3.52983	0.00222397	0.0388155	-1.50597	EIF2AK4	-0.79232	5.59551	-4.75149	0.000136952	0.0090604	1.13801
FAM72D	0.932636	5.38758	3.52824	0.00223202	0.0388994	-1.50937	RAB27B	-1.14641	5.34196	-4.74939	0.000137603	0.0090604	1.1335
BAI2	0.372461	6.38499	3.52787	0.0022339	0.0389036	-1.51016	POTEH	-3.3464	6.41368	-4.74902	0.000137718	0.0090604	1.1327
EXO1	0.763557	4.78088	3.5252	0.00224754	0.0390723	-1.51589	TENC1	-0.609767	6.69175	-4.74695	0.000138365	0.0090604	1.12824
BRSK1	0.333799	6.42603	3.52511	0.00224797	0.0390723	-1.51607	FKBP4	-0.845709	6.9567	-4.7458	0.000138724	0.0090604	1.12578
PVALB	0.750443	4.46305	3.52402	0.00225358	0.039104	-1.51842	ADCY6	-0.450513	6.36819	-4.74352	0.000139443	0.0090604	1.12085
SMR3A	0.488813	6.0724	3.52354	0.00225602	0.039118	-1.51943	ZSCAN32	-0.493559	5.53664	-4.73783	0.000141246	0.00914643	1.10862
TP73	0.345905	6.61824	3.51769	0.00228628	0.0395567	-1.53197	ZDHHC5	-0.539128	6.34267	-4.73322	0.000142728	0.00919887	1.09868
RNU5D-1	1.81435	3.95979	3.5162	0.00229402	0.0396332	-1.53515	SUOX	-0.716278	5.87456	-4.72991	0.000143798	0.00923939	1.09157
LINC00352	0.668724	4.32409	3.51354	0.00230795	0.0397803	-1.54085	SNAP23	-1.34051	6.75545	-4.72771	0.000144516	0.00923939	1.08683
KIAA0101	1.13067	5.12819	3.50842	0.00233497	0.0401376	-1.5518	CAPN5	-0.78255	6.10185	-4.71999	0.000147061	0.00937703	1.07021
NKX2-1-AS1	1.09019	4.95209	3.5075	0.00233989	0.0401645	-1.55378	CHD3	-0.658015	7.19006	-4.71673	0.00014815	0.00942131	1.06319
CELA3A	0.355202	6.07756	3.49778	0.0023922	0.0407696	-1.57457	HIBADH	-0.848688	6.03658	-4.71039	0.000150291	0.00953212	1.04953
C8orf22	0.421361	4.01691	3.49592	0.00240231	0.0408248	-1.57854	MYLK-AS1	-0.720922	6.5795	-4.70741	0.000151307	0.00957118	1.04312
PARPBP	0.622133	3.90493	3.4951	0.00240681	0.0408248	-1.5803	ORAOV1	-0.382292	5.91182	-4.70144	0.000153365	0.00962919	1.03026
RNU4-65P	1.21673	4.12765	3.4924	0.0024216	0.0409498	-1.58607	LIPH	-0.915821	4.55983	-4.70125	0.000153432	0.00962919	1.02984
TMPO	0.857737	6.31224	3.4909	0.00242988	0.0410607	-1.58928	COBLL1	-1.49547	6.38469	-4.69221	0.000156603	0.00976113	1.01037
PSRC1	0.306443	6.21845	3.48982	0.00243586	0.0410983	-1.59159	PDZD2	-0.494218	5.60858	-4.69177	0.00015676	0.00976113	1.00942
MELK	1.05169	4.73004	3.48957	0.00243726	0.0410983	-1.59213	RBL2	-0.917437	5.65589	-4.6889	0.000157783	0.00979932	1.00322
MYBL2	0.6008	6.59825	3.48857	0.00244282	0.041134	-1.59427	TTC12	-0.480401	5.46351	-4.68496	0.000159196	0.0098186	0.994736
FOS	0.433576	6.3156	3.48782	0.00244698	0.0411461	-1.59587	CTTN	-0.471736	7.33294	-4.68373	0.00015964	0.0098186	0.992086
WDHD1	0.721226	4.71421	3.48006	0.00249052	0.0415419	-1.61245	GPD1L	-0.892681	5.42419	-4.68346	0.000159735	0.0098186	0.991515
TSPY3	0.487331	4.60156	3.4771	0.00250731	0.0416491	-1.61877	AP1B1	-0.65972	6.84452	-4.68114	0.000160579	0.00984514	0.986501
OR1S1	0.726102	3.95326	3.47322	0.0025295	0.0418856	-1.62705	MKX	-1.01952	5.73194	-4.67898	0.000161366	0.00986806	0.981849
OR4F5	0.403922	4.06175	3.46805	0.00255944	0.0421399	-1.63811	GALNT7	-1.36133	6.38677	-4.67707	0.000162064	0.00987108	0.977739
CERKL	0.361597	4.39475	3.46736	0.00256345	0.0421399	-1.63958	SFXN4	-0.580338	5.50837	-4.67659	0.00016224	0.00987108	0.976702
ZBTB8B	0.638648	4.53112	3.46722	0.00256424	0.0421399	-1.63987	IFT57	-1.22685	5.93526	-4.6726	0.000163714	0.0099103	0.968094
MUC7	0.620149	5.31325	3.4654	0.00257488	0.0422253	-1.64377	BCL2L2	-0.761803	6.61365	-4.67026	0.000164583	0.00992907	0.963056
OR4N2	0.708195	2.54427	3.46456	0.00257977	0.0422253	-1.64555	PTCHD3P1	-0.623196	6.11201	-4.6694	0.000164905	0.00992907	0.961195
KHDRBS2	0.624694	4.6898	3.46075	0.00260219	0.0424717	-1.65368	RAB5B	-0.615069	6.1366	-4.66493	0.000166585	0.00992907	0.951549
SRRM3	0.511911	6.64266	3.46027	0.00260503	0.042489	-1.65471	OBFC1	-0.44265	4.89472	-4.66433	0.00016681	0.00992907	0.950264
TEX30	0.616668	4.29137	3.45857	0.00261514	0.0426247	-1.65834	CRY2	-0.443743	6.30589	-4.66347	0.000167136	0.00992907	0.948401
ZSCAN16-AS1	0.510185	6.75735	3.45819	0.00261737	0.0426321	-1.65915	RPS6KA2	-0.623805	6.27578	-4.66336	0.000167176	0.00992907	0.948177
ADCY1	0.360614	5.93904	3.45758	0.00262102	0.0426335	-1.66046	MKNK2	-0.659991	7.36694	-4.64835	0.00017296	0.0102368	0.915796
RNU6-928P	1.00706	3.60386	3.45576	0.00263186	0.0427689	-1.66433	ZFX	-1.11738	5.7536	-4.64465	0.000174419	0.0102859	0.9078
KIF11	1.01536	4.44297	3.45558	0.00263292	0.0427689	-1.66471	NSMCE1	-1.27944	6.11443	-4.63961	0.000176426	0.0102859	0.896915
RNF165	0.938551	5.27295	3.45133	0.00265849	0.043019	-1.67379	PITRM1	-0.793073	6.2264	-4.63913	0.000176614	0.0102859	0.895899
IQCJ-SCHIP1	0.496452	6.55547	3.44682	0.00268582	0.0433046	-1.6834	USO1	-1.10848	6.72262	-4.63877	0.00017676	0.0102859	0.895112
CYP26B1	0.3766	5.48275	3.44069	0.00272349	0.0436763	-1.69649	MYO1C	-0.693579	6.59216	-4.63756	0.000177247	0.0102859	0.892495
SMIM17	0.35754	5.03501	3.44011	0.00272705	0.043704	-1.69771	NBR1	-1.17722	6.48794	-4.63669	0.000177596	0.0102859	0.890619
BAALC	0.579664	5.99977	3.43956	0.00273048	0.0437087	-1.6989	H2AFJ	-0.910541	6.26068	-4.63618	0.000177801	0.0102859	0.88952
OPN5	0.306821	4.93988	3.43786	0.00274105	0.043797	-1.70252	COQ7	-0.749045	5.3882	-4.63551	0.000178072	0.0102859	0.88807
FBXW12	0.35157	4.43345	3.43741	0.00274384	0.043797	-1.70348	CRYM	-0.788668	5.72273	-4.63336	0.000178942	0.0102859	0.883432
RMI2	0.31808	7.13805	3.4349	0.0027595	0.0439883	-1.70882	PTPRM	-1.01394	5.94944	-4.63322	0.000179	0.0102859	0.883126
GINS2	0.789572	6.09922	3.42562	0.00281825	0.0445878	-1.72861	VPS13D	-0.694341	6.05971	-4.63222	0.000179404	0.0102859	0.880978
OR2T34	0.431304	5.84521	3.42557	0.00281853	0.0445878	-1.7287	RBM47	-1.10054	7.28128	-4.63122	0.000179813	0.0102859	0.878814
BRCA2	0.495499	3.99792	3.42542	0.00281949	0.0445878	-1.72902	YIPF1	-0.986627	6.16793	-4.62307	0.000183167	0.0104279	0.861219
UCP1	0.374847	4.33366	3.42084	0.00284896	0.044927	-1.73878	NWD1	-0.735019	5.76708	-4.61624	0.000186026	0.010553	0.846477
SLC5A7	0.39542	3.81459	3.42063	0.00285033	0.044927	-1.73924	MCM3AP	-0.639604	6.21521	-4.61463	0.000186708	0.010553	0.842997
LGI3	0.2995	5.29544	3.41625	0.00287877	0.0451964	-1.74855	BAIAP2	-0.636726	6.26332	-4.61438	0.000186815	0.010553	0.842451
C4orf48	0.63188	8.44318	3.41104	0.00291298	0.0455231	-1.75964	METTL3	-1.01295	7.09819	-4.61203	0.000187813	0.0105666	0.83738
ADAMTS18	0.366754	4.86899	3.41051	0.00291647	0.0455231	-1.76077	WWP1	-1.16779	6.80313	-4.61087	0.000188309	0.0105696	0.834868
SMG7-AS1	0.4539	4.60181	3.41041	0.00291712	0.0455231	-1.76098	NPIPB8	-1.06397	8.42763	-4.60782	0.000189614	0.0105764	0.828294
SLC6A3	0.271305	6.21666	3.40293	0.00296703	0.0459784	-1.7769	FAM21B	-0.729416	6.44118	-4.60584	0.000190471	0.0105764	0.824001
FSCN1	0.448485	6.79693	3.39799	0.00300044	0.0464276	-1.78741	AADAT	-1.24693	5.2344	-4.60547	0.00019063	0.0105764	0.823208
FAM138A	0.445874	4.73294	3.39553	0.0030172	0.0465245	-1.79264	DOCK5	-0.670193	5.44339	-4.60544	0.000190641	0.0105764	0.823154
TRAV39	0.604519	2.44543	3.39216	0.00304032	0.0467514	-1.7998	PCYT1A	-0.706455	5.90712	-4.59857	0.000193639	0.0107178	0.808302
CALR3	0.434148	5.4985	3.38962	0.00305791	0.0469305	-1.80521	EPHX2	-0.769824	5.28672	-4.59561	0.000194943	0.0107651	0.801912
TLX3	0.473025	5.90907	3.38407	0.00309656	0.0472651	-1.81699	ZNF676	-0.815219	5.00184	-4.59236	0.000196387	0.0108198	0.794889
ARHGAP11B	0.826103	5.52746	3.37702	0.00314644	0.0478896	-1.83198	DPRX	-0.543222	5.18952	-4.58917	0.000197815	0.0108305	0.787995
MST1R	0.308522	5.73589	3.37507	0.00316034	0.0479301	-1.83611	TMEM50B	-1.09905	6.27934	-4.58902	0.000197882	0.0108305	0.787672
G6PC2	0.360649	4.49016	3.37411	0.00316719	0.0479301	-1.83814	MPPED2	-1.78628	5.45904	-4.58544	0.000199499	0.0108305	0.779926
RNU2-51P	0.521727	8.32481	3.37203	0.00318218	0.0480057	-1.84257	EHF	-1.94365	6.34521	-4.58458	0.000199889	0.0108305	0.778067
SYT1	0.913531	5.35196	3.36957	0.00319993	0.0482127	-1.84779	HERPUD1	-1.28562	6.72245	-4.58456	0.000199897	0.0108305	0.77803
RETNLB	0.402372	4.85078	3.36386	0.00324159	0.0486682	-1.85992	SLC25A23	-0.415685	5.94497	-4.58447	0.000199937	0.0108305	0.777841
GADL1	0.271122	4.07849	3.36044	0.00326676	0.0488808	-1.86717	P4HB	-0.798718	8.80222	-4.58428	0.000200022	0.0108305	0.777434
GMPPB	0.318633	8.7789	3.35824	0.00328308	0.0490636	-1.87184	ELK4	-1.05342	7.55324	-4.58325	0.000200493	0.0108305	0.775197
ADAMTS16	0.257577	5.48865	3.35561	0.00330266	0.0492349	-1.87741	VPS26B	-0.72649	6.34146	-4.58289	0.000200657	0.0108305	0.774416
PTMA	0.320145	8.46082	3.35421	0.00331312	0.0492969	-1.88038	TRIB1	-1.13702	6.8673	-4.5802	0.000201885	0.0108667	0.768613
LINC00973	0.554124	4.27397	3.35301	0.00332213	0.0493695	-1.88292	DCAF6	-1.36576	7.41642	-4.57866	0.000202594	0.0108667	0.765276
CNTNAP5	0.432476	4.64754	3.3516	0.00333276	0.0494967	-1.88592	SETD7	-0.848472	6.16732	-4.57845	0.00020269	0.0108667	0.764822
MYO16-AS1	0.57933	4.39269	3.34938	0.00334949	0.0496004	-1.89061	ARMCX3	-0.747971	6.37758	-4.57471	0.00020442	0.0109348	0.756736
RNA5SP162	1.40429	3.60686	3.3482	0.00335846	0.0496447	-1.89312	CPNE3	-1.10256	6.45743	-4.56833	0.000207404	0.0110168	0.742942
IGFBPL1	0.45314	6.34482	3.34365	0.00339321	0.0499829	-1.90276	QARS	-0.621283	7.14716	-4.56785	0.000207631	0.0110168	0.741901
							SCO1	-0.496296	5.73588	-4.5675	0.000207795	0.0110168	0.741149
							NMT2	-0.647998	5.30092	-4.56525	0.000208858	0.0110243	0.736294
							NAALADL2	-1.87308	5.88791	-4.56277	0.00021004	0.0110394	0.730923
							ZNF443	-1.14093	5.03118	-4.56204	0.000210386	0.0110394	0.729355
							HEATR5B	-0.658782	5.25318	-4.55903	0.00021183	0.0110394	0.722848
							SYT7	-0.977301	7.6925	-4.55894	0.000211877	0.0110394	0.722634
							CDC37	-0.85172	7.26809	-4.55876	0.000211961	0.0110394	0.722255
							HERC3	-1.155	6.11416	-4.55776	0.000212447	0.0110394	0.72008
							TMEM115	-0.521153	6.21241	-4.55742	0.000212606	0.0110394	0.719364
							RALGAPA2	-1.40456	6.6459	-4.55599	0.0002133	0.0110394	0.716263
							C11orf24	-0.641687	7.11214	-4.55341	0.000214552	0.0110693	0.710692
							WDR13	-0.548259	6.66781	-4.55067	0.000215897	0.0111018	0.704747
							DCAF11	-0.480216	6.10626	-4.54673	0.000217839	0.011145	0.696226
							USP47	-0.857372	5.62613	-4.54619	0.000218102	0.011145	0.695076
							SLC25A27	-0.899402	6.1772	-4.54554	0.000218427	0.011145	0.693659
							BIRC6	-0.970939	6.48163	-4.53847	0.000221964	0.0112923	0.678373
							C11orf54	-1.45403	6.51592	-4.53709	0.000222663	0.0113038	0.675381
							ACOX3	-0.49079	6.2369	-4.53346	0.000224507	0.0113687	0.667532
							BAIAP2L1	-1.01222	6.54562	-4.53271	0.000224892	0.0113687	0.665901
							HMGXB3	-0.519182	6.32104	-4.52508	0.000228827	0.0115102	0.649394
							TCEAL8	-0.745377	6.56401	-4.52449	0.000229136	0.0115102	0.648111
							FNBP4	-1.03407	7.64734	-4.51859	0.00023223	0.0116227	0.635348
							CACNB2	-0.572472	5.74123	-4.51745	0.000232834	0.0116227	0.632875
							PDE4D	-0.738886	5.74362	-4.51371	0.000234823	0.0116483	0.62478
							ZNF562	-0.573113	5.81642	-4.51283	0.000235294	0.0116483	0.622873
							POMGNT1	-0.493448	6.74586	-4.51056	0.00023651	0.0116656	0.617968
							ANTXR2	-1.15942	6.0405	-4.49975	0.000242403	0.0118915	0.594552
							C11orf1	-0.946071	5.60584	-4.49556	0.000244722	0.0119176	0.58549
							CYB5D1	-0.688604	5.98071	-4.4896	0.000248063	0.0120558	0.572589
							RNU6-564P	-1.99002	7.47583	-4.48603	0.00025009	0.0121296	0.564844
							SNHG14	-0.720895	5.71491	-4.48227	0.000252237	0.0121881	0.556713
							ZMIZ1	-0.780417	6.98323	-4.48214	0.000252315	0.0121881	0.556416
							NEU3	-0.641722	5.88536	-4.48031	0.000253369	0.0122134	0.55245
							TNKS1BP1	-0.5777	7.14216	-4.47921	0.000254005	0.0122134	0.550066
							PDLIM5	-1.32265	7.02355	-4.47857	0.000254371	0.0122134	0.548695
							CPEB2	-0.589334	5.70993	-4.47613	0.000255792	0.012257	0.543397
							CD27-AS1	-0.521854	6.3438	-4.47423	0.0002569	0.0122855	0.539282
							JMJD1C	-0.922684	5.57141	-4.46956	0.000259646	0.0123618	0.529168
							HOXC6	-0.965666	7.06655	-4.4692	0.000259857	0.0123618	0.528395
							RGL2	-0.474607	6.67525	-4.46888	0.000260048	0.0123618	0.527696
							KIAA1147	-0.630027	6.16661	-4.45981	0.000265474	0.0125232	0.508047
							COPG1	-1.01879	7.15059	-4.4597	0.000265538	0.0125232	0.507818
							TBC1D14	-0.828208	6.49817	-4.45698	0.000267191	0.0125764	0.501916
							SLC9A3R2	-0.521365	6.94689	-4.45173	0.000270403	0.0127026	0.490546
							RNU6-437P	-1.98902	5.15753	-4.44952	0.00027177	0.0127418	0.485748
							TMEM205	-0.774642	6.58689	-4.44672	0.000273512	0.0127983	0.479669
							KBTBD4	-0.421057	6.29031	-4.44144	0.000276818	0.012894	0.468239
							FAH	-0.42005	5.8102	-4.44088	0.000277174	0.012894	0.467019
							ZBTB10	-0.696287	7.02085	-4.43742	0.000279366	0.0129137	0.459524
							TMEM254	-1.11356	5.8595	-4.4346	0.000281165	0.0129137	0.453418
							DDI2	-0.779169	6.01808	-4.434	0.00028155	0.0129137	0.452116
							ADAMTS1	-1.37021	5.90611	-4.4337	0.000281745	0.0129137	0.451457
							SOCS2	-0.853491	5.5505	-4.43037	0.000283893	0.0129137	0.444231
							PRKAG2-AS1	-0.630386	5.48022	-4.43034	0.000283907	0.0129137	0.444186
							POTEF	-2.31481	6.52332	-4.42841	0.00028516	0.0129137	0.439996
							MAFK	-0.44314	6.44233	-4.42492	0.000287437	0.0129705	0.432432
							NT5C2	-1.0094	6.28614	-4.42483	0.000287499	0.0129705	0.432227
							SLC7A8	-0.963942	6.83459	-4.42005	0.000290651	0.013088	0.421854
							IL1R1	-1.51182	6.02111	-4.41808	0.000291958	0.0131222	0.417585
							CACNA1D	-1.03867	6.00395	-4.41534	0.000293786	0.0131518	0.411648
							CTNND1	-0.910797	7.76738	-4.41489	0.000294088	0.0131518	0.410669
							EPN3	-0.503937	6.7086	-4.41462	0.000294268	0.0131518	0.410089
							CHURC1	-1.49734	5.81047	-4.41132	0.000296493	0.013202	0.402923
							ZNF692	-0.543701	6.94759	-4.41131	0.000296494	0.013202	0.402921
							PHF8	-0.722366	6.42663	-4.40538	0.000300532	0.0132868	0.390054
							PPP1CB	-0.825244	7.85497	-4.40535	0.000300554	0.0132868	0.389985
							TBX3	-1.07125	6.56913	-4.40488	0.000300874	0.0132868	0.388973
							RPL14	-0.831529	9.13965	-4.40473	0.000300982	0.0132868	0.388631
							RPL10	-0.88037	9.15498	-4.40444	0.000301178	0.0132868	0.388011
							CCDC50	-0.845717	6.72412	-4.39557	0.000307329	0.0134835	0.368783
							ZBTB16	-1.01003	6.87024	-4.3908	0.000310696	0.0136063	0.358418
							REST	-0.956306	6.49632	-4.38811	0.000312608	0.013665	0.352584
							ECI2	-0.779799	5.75291	-4.386	0.00031411	0.0136813	0.348024
							SRPR	-0.788677	6.96883	-4.3847	0.000315049	0.0136864	0.345187
							APLP2	-0.910539	8.11411	-4.38343	0.000315958	0.0136864	0.342444
							R3HDM2	-0.803217	6.4807	-4.38255	0.000316592	0.013689	0.340538
							SERINC5	-1.10841	6.71089	-4.3792	0.000319021	0.0137312	0.33327
							ZKSCAN1	-0.840297	7.47433	-4.37811	0.00031982	0.0137312	0.330891
							NISCH	-0.528404	7.1455	-4.37805	0.000319865	0.0137312	0.330759
							RNA5SP39	-0.83134	5.90408	-4.3763	0.000321139	0.0137453	0.326976
							FOXP1	-1.24753	7.32224	-4.37548	0.000321742	0.0137453	0.325194
							ENTPD6	-0.549886	6.78979	-4.37524	0.000321918	0.0137453	0.324671
							AP3S2	-0.787303	4.42768	-4.37354	0.000323172	0.013755	0.320974
							PBX3	-0.868166	6.61695	-4.37231	0.000324081	0.013755	0.318305
							TRPC4AP	-0.521534	6.70816	-4.37169	0.000324533	0.013755	0.316977
							PHLDB3	-0.411137	6.50046	-4.37104	0.00032502	0.013755	0.315553
							SEC22B	-0.720152	6.13918	-4.36796	0.000327314	0.0137947	0.308862
							ALG13	-0.791996	5.4143	-4.36745	0.00032769	0.0137947	0.307772
							ZNF83	-1.0065	6.42033	-4.36046	0.000332962	0.013992	0.292594
							GOLGA4	-1.24392	6.69547	-4.35599	0.000336372	0.0141105	0.282904
							CSNK1D	-0.662617	8.40118	-4.34947	0.000341416	0.014297	0.268751
							YAP1	-0.891261	7.6753	-4.34575	0.000344331	0.0143939	0.260667
							ZNF841	-1.11899	6.1056	-4.34368	0.000345958	0.0144148	0.256185
							POTEH-AS1	-1.93425	6.57141	-4.34352	0.000346082	0.0144148	0.255844
							RETSAT	-0.469847	5.78799	-4.34255	0.000346851	0.0144148	0.253734
							ESRP2	-0.646045	6.66477	-4.34206	0.000347244	0.0144148	0.252657
							PINK1	-0.511592	6.81363	-4.34092	0.000348146	0.0144272	0.250191
							ANK3	-0.782596	5.42014	-4.33851	0.000350066	0.0144796	0.244961
							TPD52	-1.25873	7.6278	-4.33227	0.000355088	0.0145885	0.231418
							MAGED2	-0.693377	6.40496	-4.33079	0.00035629	0.0146128	0.228204
							STIM1	-0.637202	6.35069	-4.32542	0.000360685	0.0147425	0.216546
							EPS15	-1.01603	6.45812	-4.32134	0.00036406	0.014855	0.207691
							RPL18A	-0.63576	10.1169	-4.31995	0.000365221	0.014877	0.204664
							BET1L	-0.725822	6.30714	-4.31411	0.000370122	0.0150032	0.191993
							ZFYVE21	-0.525978	6.24329	-4.31402	0.000370202	0.0150032	0.191788
							ARHGDIA	-0.449597	7.29464	-4.3121	0.000371827	0.0150315	0.187622
							COMT	-0.497729	6.69557	-4.31171	0.000372157	0.0150315	0.186778
							ARAF	-0.555731	6.69565	-4.30759	0.00037568	0.0151482	0.177822
							ERN1	-0.440231	5.86951	-4.30517	0.00037776	0.0152064	0.172572
							PRKAA1	-0.768448	6.2959	-4.30337	0.00037931	0.0152432	0.168679
							ENTPD7	-0.439243	5.48471	-4.30027	0.00038201	0.0153002	0.161938
							UBE4A	-0.774883	6.34268	-4.28981	0.000391251	0.015618	0.139217
							ATG14	-0.604648	5.62653	-4.28611	0.000394574	0.0157024	0.131176
							SUCLG2	-1.04079	5.49415	-4.28599	0.000394679	0.0157024	0.130924
							CLUAP1	-0.868584	5.64721	-4.28331	0.000397103	0.0157516	0.125104
							ATP6V1G1	-1.12757	7.86733	-4.28264	0.000397706	0.0157516	0.123661
							IFNK	-0.721344	4.35091	-4.28244	0.00039789	0.0157516	0.123222
							LDOC1	-0.711185	6.42051	-4.2754	0.000404347	0.0159502	0.107922
							ARL14EP	-0.888464	6.96361	-4.27479	0.000404909	0.0159502	0.106601
							LATS1	-0.637908	5.81227	-4.27192	0.000407573	0.0160287	0.100369
							GPR160	-2.19737	5.57687	-4.27012	0.000409249	0.0160682	0.0964666
							CYTH1	-0.869099	6.41971	-4.26869	0.000410592	0.0160945	0.0933545
							PHC1	-0.713362	6.67994	-4.26523	0.000413853	0.0161958	0.0858352
							OGT	-1.40785	7.45974	-4.26147	0.000417429	0.0162726	0.0776578
							GCNT2	-0.684402	4.98479	-4.26102	0.000417858	0.0162726	0.0766816
							KCTD21	-0.500435	5.05042	-4.25669	0.000422015	0.0164078	0.0672739
							SEC22C	-0.775987	6.10854	-4.25497	0.000423669	0.0164217	0.063557
							DDX56	-0.603105	6.32698	-4.25489	0.000423746	0.0164217	0.0633841
							LTN1	-0.833974	5.29617	-4.2525	0.000426067	0.0164583	0.0581935
							TC2N	-1.74384	5.794	-4.24806	0.000430421	0.0165181	0.0485304
							MED13L	-0.794896	7.05109	-4.24794	0.000430533	0.0165181	0.048284
							OR51E2	-2.83415	7.59734	-4.24787	0.000430605	0.0165181	0.0481257
							TEX2	-0.675239	6.34523	-4.24681	0.000431652	0.0165181	0.045818
							TSPYL2	-0.756934	7.28117	-4.2467	0.000431761	0.0165181	0.0455779
							FAM98A	-0.913932	5.56977	-4.24566	0.000432787	0.0165309	0.0433219
							DDX17	-0.899618	8.84642	-4.24452	0.000433914	0.0165475	0.0408507
							LRIG1	-0.840845	6.80873	-4.24328	0.000435151	0.0165547	0.0381452
							TRIM5	-0.745173	5.4583	-4.24294	0.000435486	0.0165547	0.037413
							ARFGAP2	-0.444771	6.20253	-4.24099	0.000437432	0.0166023	0.0331755
							MCTP2	-0.954782	4.83002	-4.23441	0.000444061	0.016774	0.0188847
							CREB3L2	-0.552234	6.54553	-4.23362	0.000444866	0.0167779	0.0171642
							NF2	-0.472444	5.95273	-4.2326	0.000445904	0.0167906	0.0149491
							RNU6-1262P	-0.936969	7.87417	-4.23085	0.000447694	0.0168315	0.0111426
							TMEM159	-0.654463	5.16413	-4.22982	0.000448748	0.0168446	0.00890717
							PPARA	-0.438763	5.55827	-4.22864	0.000449959	0.0168605	0.00634778
							KDM5C	-0.467046	6.46824	-4.22786	0.000450757	0.0168605	0.00466398
							EPN2	-0.402663	6.95	-4.2262	0.000452476	0.0168605	0.00104668
							ADPRM	-0.742323	4.74086	-4.22531	0.000453402	0.0168605	-0.000894828
							ZSWIM8	-0.510432	6.76272	-4.22321	0.000455577	0.016901	-0.00544143
							RNF10	-0.565493	7.19982	-4.22202	0.000456825	0.016901	-0.00804242
							LPHN2	-0.763081	6.33324	-4.22114	0.000457744	0.016901	-0.00995094
							ZNF616	-0.824575	5.06378	-4.22101	0.000457879	0.016901	-0.0102305
							ACLY	-1.04991	7.04618	-4.22087	0.000458025	0.016901	-0.0105345
							ADIPOR2	-0.52925	6.47353	-4.21973	0.000459217	0.0169188	-0.0130033
							RRP8	-0.534363	5.73162	-4.21501	0.000464201	0.0170761	-0.0232588
							ADD1	-0.526216	7.2166	-4.21045	0.000469073	0.0172055	-0.0331789
							FAM66D	-0.626852	5.18978	-4.21037	0.000469157	0.0172055	-0.0333487
							ERVK13-1	-0.579516	6.42725	-4.20894	0.000470697	0.0172356	-0.0364623
							SLC2A10	-0.496852	6.39065	-4.2062	0.000473656	0.0172506	-0.0424165
							RAB1B	-0.946973	7.85547	-4.20595	0.000473917	0.0172506	-0.0429402
							KIF1C	-0.692435	6.78594	-4.20588	0.000473993	0.0172506	-0.0430927
							TSPAN31	-0.519566	6.22965	-4.20229	0.000477904	0.0173665	-0.0508982
							ZNF432	-1.21826	5.62986	-4.20034	0.000480038	0.0173912	-0.0551305
							PHB2	-0.543336	7.24483	-4.19568	0.000485183	0.0175245	-0.0652582
							EIF2S3	-1.04948	7.80983	-4.19375	0.000487331	0.0175722	-0.0694541
							LCLAT1	-0.868156	5.98924	-4.19318	0.000487972	0.0175722	-0.0707036
							ZFPL1	-0.51238	6.4591	-4.18563	0.000496465	0.017784	-0.0870931
							PID1	-0.595021	5.42844	-4.18499	0.000497194	0.017784	-0.0884863
							TLE3	-0.49481	7.00968	-4.18466	0.000497575	0.017784	-0.0892136
							GNB2L1	-1.05326	9.50746	-4.17398	0.000509877	0.0181571	-0.112412
							CTDSPL	-0.557644	6.15846	-4.17363	0.000510291	0.0181571	-0.113183
							NPIPB5	-0.806404	10.203	-4.16984	0.000514735	0.0182609	-0.121418
							NIPAL2	-0.751051	5.20072	-4.16801	0.000516891	0.018298	-0.125388
							FAM120A	-0.735853	7.18441	-4.16693	0.000518169	0.018298	-0.127734
							ZZEF1	-0.487675	5.95427	-4.16692	0.000518182	0.018298	-0.127757
							HEMK1	-0.431016	6.14511	-4.16593	0.000519355	0.018298	-0.129905
							SRSF5	-0.903891	7.755	-4.16358	0.000522153	0.0183096	-0.135007
							SHROOM1	-0.433324	7.0316	-4.16206	0.000523979	0.0183096	-0.138323
							LMF1	-0.356405	6.39972	-4.16152	0.000524624	0.0183096	-0.139491
							KIAA1551	-0.769554	6.35832	-4.16148	0.000524673	0.0183096	-0.139581
							WDR45B	-0.63799	6.57549	-4.16063	0.000525689	0.0183096	-0.141417
							SIK2	-0.565728	6.46598	-4.16029	0.000526098	0.0183096	-0.142155
							GIGYF2	-0.659771	6.77052	-4.15969	0.000526829	0.0183096	-0.143474
							IQSEC1	-0.542767	6.70784	-4.15504	0.000532459	0.0184516	-0.153568
							TPT1	-0.848197	9.24155	-4.1518	0.000536421	0.0185352	-0.160609
							ARHGEF9	-0.482921	5.50056	-4.14632	0.000543195	0.0186844	-0.172525
							AVPI1	-0.44479	5.79253	-4.14605	0.000543528	0.0186844	-0.173106
							TUBGCP6	-0.347908	6.31581	-4.14492	0.00054493	0.0186941	-0.175552
							ATP7A	-0.716266	4.95208	-4.14301	0.000547317	0.0187491	-0.179704
							PITPNA	-0.693084	6.7505	-4.14196	0.000548633	0.0187605	-0.181983
							ABCC1	-0.59325	6.3135	-4.1415	0.000549217	0.0187605	-0.182993
							RPS8	-1.13369	10.2339	-4.13887	0.000552537	0.0188408	-0.188716
							NACA	-1.0724	8.54186	-4.13611	0.000556031	0.0188853	-0.194702
							PLA2G2A	-1.96768	7.25829	-4.13176	0.000561595	0.0190203	-0.204156
							COG5	-0.802419	6.35637	-4.12921	0.000564886	0.0190382	-0.209702
							BRAF	-0.627624	7.33419	-4.12902	0.000565133	0.0190382	-0.210117
							DICER1	-1.00747	7.03951	-4.12681	0.000567996	0.0190753	-0.214915
							SRP68	-0.838069	6.65409	-4.12671	0.000568129	0.0190753	-0.215137
							PIKFYVE	-0.818721	5.82831	-4.12619	0.000568804	0.0190753	-0.216266
							C12orf4	-0.584623	4.7926	-4.1234	0.000572441	0.0190901	-0.222316
							SCYL1	-0.365796	7.14865	-4.11844	0.000578977	0.0192812	-0.233094
							IDE	-0.771805	5.31998	-4.11464	0.000584042	0.0194114	-0.241362
							RPL13	-0.638889	8.40864	-4.11429	0.000584509	0.0194114	-0.24212
							SIM2	-0.876988	6.55684	-4.11026	0.00058992	0.0195216	-0.250868
							PNPO	-0.589548	6.09218	-4.10964	0.000590767	0.0195216	-0.25223
							TBL1X	-0.729624	6.39488	-4.1094	0.000591092	0.0195216	-0.252753
							COPS7A	-0.374821	6.43553	-4.10792	0.00059309	0.0195605	-0.255956
							EVA1C	-0.635938	6.03439	-4.10637	0.0005952	0.0196031	-0.259327
							LINC00984	-1.2616	6.03213	-4.10466	0.000597532	0.0196528	-0.263039
							CX3CL1	-0.429969	6.50543	-4.09852	0.000605986	0.0198718	-0.276373
							SGSM3	-0.462682	6.40195	-4.09802	0.000606685	0.0198718	-0.277468
							ALDH18A1	-0.770137	5.79742	-4.09607	0.000609401	0.0199247	-0.281708
							ACADVL	-0.829893	7.37796	-4.09567	0.000609965	0.0199247	-0.282586
							ERBB3	-1.06097	5.61944	-4.09402	0.000612265	0.0199725	-0.286158
							MKLN1-AS1	-0.555707	6.19962	-4.09	0.000617929	0.0200592	-0.294897
							PBOV1	-1.39187	6.4084	-4.08975	0.000618278	0.0200592	-0.295432
							NPIPB11	-0.913686	9.33419	-4.08862	0.000619881	0.0200613	-0.29789
							ZC3H7B	-0.436227	6.54126	-4.08852	0.000620021	0.0200613	-0.298104
							HOXA11-AS	-0.770633	6.80472	-4.08763	0.000621293	0.0200753	-0.30005
							RBMS2	-0.658775	6.27796	-4.08582	0.000623871	0.0201314	-0.30398
							APPL2	-0.910794	6.5669	-4.08344	0.000627275	0.020214	-0.309144
							NRIP1	-1.43137	7.10608	-4.08158	0.000629953	0.0202426	-0.313187
							EDNRA	-0.955034	5.77989	-4.08106	0.000630703	0.0202426	-0.314316
							OXA1L	-0.603261	6.61968	-4.07909	0.00063355	0.0202947	-0.31859
							TCEA3	-1.03585	7.72347	-4.07705	0.000636521	0.0203275	-0.32303
							CCNG2	-0.595137	6.59541	-4.07689	0.000636749	0.0203275	-0.32337
							DNAJC9-AS1	-0.558369	4.6135	-4.07505	0.000639439	0.0203862	-0.32737
							FBXO18	-0.498664	5.96105	-4.07279	0.000642761	0.0204471	-0.332287
							TVP23B	-0.792731	5.75544	-4.07029	0.000646446	0.0205031	-0.337712
							GOLGA3	-0.408671	6.77394	-4.07023	0.000646536	0.0205031	-0.337843
							TULP3	-0.469395	5.91349	-4.06794	0.000649939	0.0205565	-0.342825
							NBPF16	-0.673949	8.82911	-4.06671	0.000651769	0.0205602	-0.345492
							MS4A14	-0.634607	5.06085	-4.06652	0.000652049	0.0205602	-0.345901
							C1RL	-0.620158	6.08974	-4.06613	0.000652638	0.0205602	-0.346757
							TPM3P9	-1.51111	7.88743	-4.06524	0.000653967	0.020575	-0.348687
							TCF25	-0.627725	6.86195	-4.06184	0.000659085	0.0206545	-0.356084
							KIAA1671	-0.392542	5.87515	-4.05972	0.000662278	0.0207274	-0.36067
							URI1	-0.9849	6.37565	-4.05778	0.000665224	0.0207924	-0.364881
							DCXR	-0.556955	8.01562	-4.05545	0.000668788	0.0208292	-0.36995
							KDM4B	-0.338748	6.55803	-4.05537	0.00066891	0.0208292	-0.370123
							CHD2	-0.825982	7.04187	-4.0553	0.000669015	0.0208292	-0.370273
							FTSJ3	-0.491763	5.92574	-4.05274	0.00067296	0.0208905	-0.37585
							CTDSP1	-0.450511	7.12519	-4.05175	0.00067448	0.0208905	-0.377991
							BCAS1	-1.12842	6.12723	-4.04791	0.00068043	0.0210204	-0.386323
							KIAA0319L	-0.803217	6.63848	-4.04673	0.000682279	0.0210503	-0.388897
							HSF4	-0.584919	6.91522	-4.04542	0.000684335	0.0210513	-0.391752
							SLC22A5	-0.456011	5.50303	-4.04532	0.000684479	0.0210513	-0.391952
							TBC1D8B	-0.664107	4.2994	-4.04502	0.000684951	0.0210513	-0.392606
							PLXNB2	-1.03832	7.41933	-4.04292	0.000688259	0.0210987	-0.397176
							CBR3-AS1	-1.37078	6.51635	-4.04101	0.000691281	0.0211642	-0.401332
							FAM174B	-0.775019	8.03728	-4.03892	0.000694594	0.0212105	-0.405867
							EFNA4	-0.652852	5.56533	-4.03821	0.000695724	0.0212105	-0.407409
							ENOSF1	-0.766126	5.88876	-4.03726	0.000697229	0.0212105	-0.409459
							CWH43	-0.846669	4.70115	-4.03126	0.000706874	0.0213763	-0.422491
							GLTSCR1L	-0.527184	6.26613	-4.02775	0.000712587	0.0214904	-0.430126
							NCOA2	-0.881666	6.5716	-4.02611	0.000715264	0.0214904	-0.433683
							PGM3	-1.23905	5.43555	-4.0241	0.000718554	0.0215575	-0.438036
							PTPRF	-0.695185	7.15106	-4.02085	0.000723928	0.0216833	-0.445102
							SERP1	-0.804921	8.16084	-4.02024	0.000724947	0.0216833	-0.446436
							MXRA5	-0.58916	5.97729	-4.01978	0.000725715	0.0216833	-0.447441
							NAP1L5	-0.730084	6.07972	-4.01938	0.000726373	0.0216833	-0.4483
							CLK1	-1.09435	6.87197	-4.01831	0.000728149	0.0217057	-0.450616
							NPIPB15	-0.735563	7.93712	-4.01784	0.00072894	0.0217057	-0.451645
							RERE	-0.764294	7.46411	-4.01396	0.000735443	0.0218414	-0.460068
							MLF2	-0.403688	7.22086	-4.01199	0.000738776	0.0218414	-0.464357
							FAM66E	-0.741818	4.76843	-4.01174	0.000739188	0.0218414	-0.464885
							FBXO25	-0.708351	6.69733	-4.01135	0.000739861	0.0218414	-0.465748
							FAM118A	-0.986767	6.38532	-4.01133	0.00073989	0.0218414	-0.465786
							CDNF	-0.471161	5.50118	-4.00852	0.00074466	0.021931	-0.47188
							LINC00266-3	-1.75042	5.08814	-4.00846	0.000744759	0.021931	-0.472006
							WBP1L	-0.691813	6.0621	-4.0062	0.000748623	0.0220003	-0.476913
							LRRC59	-0.362534	7.24323	-4.00573	0.000749429	0.0220003	-0.477933
							RAB6C	-0.599533	7.00343	-4.00472	0.000751164	0.0220003	-0.480127
							UFC1	-0.84965	6.97877	-4.00457	0.000751432	0.0220003	-0.480465
							CTAGE15	-0.755299	4.91508	-4.0044	0.000751715	0.0220003	-0.480822
							CRTAP	-0.548698	7.05257	-4.00242	0.000755134	0.0220466	-0.485124
							LINC00517	-0.616517	4.46556	-4.00027	0.000758871	0.0221285	-0.489805
							NBPF9	-0.727119	8.38478	-3.99873	0.000761546	0.0221795	-0.493142
							AFF1	-0.878023	7.59394	-3.99715	0.000764313	0.0222074	-0.496581
							ARMCX5	-0.604541	4.6891	-3.99712	0.000764364	0.0222074	-0.496644
							SAV1	-0.914228	5.91068	-3.99519	0.000767735	0.022242	-0.500816
							FAM45A	-0.696288	5.85967	-3.99432	0.000769274	0.022242	-0.502716
							NUDT4	-1.28498	7.6769	-3.9933	0.000771071	0.022267	-0.504928
							BLNK	-0.644056	5.69471	-3.9922	0.000773009	0.0222676	-0.507308
							TAX1BP1	-0.935492	7.2563	-3.99132	0.000774569	0.0222676	-0.50922
							TRIM8	-0.910521	6.84519	-3.99119	0.000774815	0.0222676	-0.50952
							AKAP17A	-0.344229	6.43215	-3.98968	0.000777485	0.0222907	-0.512782
							PDK2	-0.46348	6.38187	-3.98736	0.000781626	0.0223534	-0.517817
							ZNF587B	-0.885977	6.86261	-3.98577	0.000784486	0.0223534	-0.521281
							SGSM2	-0.369756	6.57819	-3.98503	0.000785804	0.0223534	-0.522873
							BEND4	-0.815283	6.13087	-3.98483	0.000786172	0.0223534	-0.523315
							TTC19	-0.718933	6.38057	-3.98429	0.000787138	0.0223534	-0.52448
							RAB27A	-0.693637	5.92909	-3.98429	0.00078715	0.0223534	-0.524494
							ZNF701	-0.741126	5.38907	-3.98211	0.000791079	0.0224383	-0.529214
							SNTB2	-0.51815	6.35522	-3.9774	0.00079966	0.0226165	-0.539443
							AGAP9	-1.04702	7.37295	-3.97629	0.000801692	0.0226165	-0.541849
							PES1	-0.431516	6.38331	-3.97587	0.000802472	0.0226165	-0.542771
							ITFG2	-0.297077	5.77975	-3.97579	0.000802615	0.0226165	-0.542938
							FAM83H-AS1	-0.509933	6.45422	-3.97545	0.000803246	0.0226165	-0.543684
							YBX3	-1.14669	7.04508	-3.97519	0.000803726	0.0226165	-0.54425
							MPDZ	-0.790927	5.98986	-3.97453	0.000804929	0.0226165	-0.545668
							RGS2	-1.41442	6.45896	-3.97338	0.000807061	0.0226498	-0.548175
							NFIL3	-1.16095	6.21951	-3.97224	0.000809176	0.0226592	-0.550656
							ZNF417	-1.45052	5.6669	-3.97201	0.0008096	0.0226592	-0.551153
							ARL1	-0.72612	6.91371	-3.97166	0.000810239	0.0226592	-0.551901
							HOMER2	-1.15323	7.31182	-3.96926	0.000814705	0.0227309	-0.557111
							RNA5SP129	-0.922668	6.00382	-3.9684	0.000816319	0.0227494	-0.558987
							ZNF234	-0.624305	6.3525	-3.96748	0.000818037	0.0227708	-0.56098
							DDX42	-0.683408	6.7361	-3.96577	0.000821255	0.0228338	-0.564702
							TRPM4	-0.536583	6.59584	-3.96496	0.000822776	0.0228495	-0.566455
							CLHC1	-0.50239	4.07775	-3.96439	0.000823846	0.0228526	-0.567687
							HSD17B4	-1.17174	6.76397	-3.96272	0.000827011	0.0229076	-0.571321
							ARG2	-0.949353	6.34357	-3.95986	0.000832441	0.0229675	-0.577523
							PREPL	-1.02029	5.98808	-3.95968	0.000832788	0.0229675	-0.577918
							EMG1	-0.672386	5.41711	-3.95712	0.000837676	0.0230491	-0.583465
							GSTM2	-0.933392	5.90648	-3.9554	0.000840985	0.023101	-0.587202
							MTMR12	-0.803819	6.51512	-3.95466	0.000842412	0.023101	-0.588809
							TM9SF3	-1.16919	6.97893	-3.95412	0.000843457	0.0231018	-0.589983
							CTBP1-AS2	-0.749609	6.10317	-3.95121	0.000849087	0.0232029	-0.596288
							PPP6R2	-0.449715	6.60745	-3.94905	0.000853301	0.0232892	-0.600979
							MRPL41	-1.37076	8.1157	-3.94809	0.000855168	0.0232892	-0.603051
							NBPF14	-0.680556	9.39024	-3.94588	0.000859512	0.0233328	-0.607852
							CASC3	-0.640435	7.26203	-3.94547	0.000860321	0.0233328	-0.608743
							AQP3	-0.890039	7.04961	-3.94524	0.000860784	0.0233328	-0.609253
							LINC00161	-1.26544	4.52785	-3.94336	0.000864494	0.0233328	-0.613329
							CROT	-0.670713	4.77411	-3.94289	0.000865419	0.0233328	-0.614342
							TMEM87A	-1.17067	5.83055	-3.94245	0.00086629	0.0233328	-0.615295
							EEF1A1	-0.76367	9.48574	-3.94199	0.000867204	0.0233328	-0.616295
							SEC62	-0.857185	6.85497	-3.94064	0.000869892	0.0233328	-0.619228
							RRAGB	-0.644339	4.92902	-3.94062	0.000869936	0.0233328	-0.619275
							RPL12	-1.01914	9.84617	-3.93976	0.000871634	0.0233328	-0.621123
							PRUNE2	-1.34864	6.15074	-3.93957	0.000872025	0.0233328	-0.621548
							ABL1	-0.561104	6.4962	-3.93939	0.000872394	0.0233328	-0.621948
							AGAP10	-0.958365	6.80583	-3.9389	0.000873356	0.0233328	-0.622993
							ZNF32-AS2	-0.667552	4.66999	-3.93806	0.000875042	0.0233517	-0.62482
							PIGH	-0.728508	6.34673	-3.93653	0.000878122	0.0233878	-0.62815
							PPP1R1B	-0.576957	6.76654	-3.93641	0.000878351	0.0233878	-0.628397
							C16orf58	-0.381419	7.00881	-3.93191	0.000887454	0.0235728	-0.638165
							CLCN3	-0.988146	5.82616	-3.93122	0.000888851	0.0235728	-0.639656
							RNF103	-0.826884	6.09476	-3.93032	0.000890685	0.0235849	-0.641608
							RFFL	-0.526262	6.43885	-3.92902	0.00089334	0.023629	-0.644429
							CHKB	-0.607589	9.92405	-3.92675	0.000898006	0.0237262	-0.649364
							MAP2K4	-0.938078	5.92985	-3.92273	0.000906295	0.0239188	-0.658068
							UEVLD	-0.556836	4.89369	-3.91977	0.000912472	0.0239759	-0.664503
							MYO15B	-0.405905	6.16843	-3.91918	0.000913698	0.0239807	-0.665776
							CORO1B	-0.527545	6.61151	-3.91825	0.000915662	0.0239807	-0.667809
							ERVH48-1	-0.749071	5.16247	-3.91824	0.000915663	0.0239807	-0.66781
							PHF12	-0.864025	6.53617	-3.91712	0.000918029	0.0239859	-0.670255
							LINC00662	-0.577892	5.40035	-3.91629	0.000919765	0.0239859	-0.672045
							PICK1	-0.490312	6.59725	-3.91541	0.000921632	0.0239859	-0.673965
							ZNF227	-0.655416	5.79582	-3.91534	0.000921781	0.0239859	-0.674118
							ITPR1	-0.696892	5.92243	-3.91515	0.000922163	0.0239859	-0.674511
							GOLGA5	-0.874263	6.09036	-3.91296	0.000926807	0.0240617	-0.679269
							MID1IP1	-0.712455	5.43549	-3.91019	0.000932694	0.0241454	-0.685267
							PPM1A	-0.821231	6.2128	-3.91002	0.00093306	0.0241454	-0.685638
							NPIPB4	-0.613686	10.4013	-3.9093	0.000934601	0.0241592	-0.687202
							TNFSF12	-0.594637	5.50945	-3.90582	0.000942081	0.0242738	-0.694752
							KIAA1467	-0.588982	5.27616	-3.90473	0.000944446	0.024294	-0.697127
							BACE2	-0.709862	6.54317	-3.90452	0.000944897	0.024294	-0.697579
							NPIPB3	-0.629128	10.6594	-3.90329	0.000947565	0.024312	-0.700249
							TBC1D17	-0.321168	6.9085	-3.9028	0.000948618	0.024312	-0.701302
							KDM5A	-0.648858	5.64276	-3.90279	0.000948645	0.024312	-0.701329
							KDELR2	-1.28141	7.44442	-3.90074	0.000953098	0.0243999	-0.705764
							PVRL2	-0.487573	7.02314	-3.89841	0.000958194	0.0245041	-0.710814
							DIP2B	-0.537403	5.88098	-3.89628	0.00096288	0.0245882	-0.715434
							CNDP2	-0.759461	6.66519	-3.8954	0.000964825	0.0245882	-0.717345
							MTERFD3	-0.734983	5.57051	-3.89534	0.000964967	0.0245882	-0.717484
							PARD3B	-0.552657	5.85337	-3.89505	0.000965592	0.0245882	-0.718098
							ZFHX3	-0.589813	7.11438	-3.89377	0.000968439	0.0246344	-0.720886
							PPP1R13B	-0.639381	6.04858	-3.89044	0.000975841	0.0247639	-0.728096
							DHTKD1	-0.524987	5.91389	-3.88983	0.000977204	0.0247639	-0.729417
							DRG2	-0.491798	5.79206	-3.88962	0.000977674	0.0247639	-0.729873
							BRD2	-0.675625	7.68442	-3.88801	0.000981301	0.0248202	-0.73338
							HBP1	-0.837768	6.4572	-3.88771	0.000981972	0.0248202	-0.734027
							PBLD	-0.75709	5.10591	-3.88676	0.000984094	0.0248476	-0.736071
							RBM5	-0.786463	7.16038	-3.88608	0.00098563	0.0248601	-0.737548
							RRBP1	-0.432699	6.83393	-3.88556	0.000986821	0.0248639	-0.738692
							NAALADL2-AS2	-1.27767	4.11714	-3.88497	0.000988137	0.0248709	-0.739953
							ARHGEF12	-0.957754	7.03928	-3.88317	0.000992226	0.0249079	-0.743864
							PREB	-0.458868	6.88194	-3.88296	0.0009927	0.0249079	-0.744316
							TMEM63A	-0.608238	6.60487	-3.88188	0.000995158	0.0249097	-0.746657
							COPB1	-0.946286	6.25627	-3.88154	0.00099593	0.0249097	-0.747392
							NUDT2	-0.481246	6.00357	-3.8797	0.00100015	0.024989	-0.751392
							ZNF362	-0.503738	6.77075	-3.87921	0.00100125	0.0249906	-0.752438
							LINC01001	-0.629656	8.19549	-3.87224	0.00101735	0.0253395	-0.767542
							PSD4	-0.49863	6.09404	-3.87101	0.00102024	0.0253438	-0.770224
							FAM188A	-0.603895	5.239	-3.87046	0.00102151	0.0253438	-0.771406
							TSPAN13	-0.808769	6.61864	-3.86975	0.00102319	0.0253438	-0.772953
							ZNF106	-0.889078	6.38681	-3.86945	0.00102388	0.0253438	-0.773598
							PYROXD2	-0.414708	6.08461	-3.86836	0.00102643	0.0253806	-0.775952
							ZNF561	-0.570346	6.35674	-3.8674	0.00102871	0.0254106	-0.778052
							RABEP1	-0.850453	6.25056	-3.86574	0.00103262	0.0254546	-0.781642
							CYFIP1	-0.658597	6.30306	-3.86477	0.00103491	0.0254847	-0.783737
							CAPN3	-0.546867	4.70415	-3.86425	0.00103613	0.0254886	-0.784857
							CREBBP	-0.690581	7.11266	-3.86189	0.00104175	0.0255874	-0.789974
							KMT2D	-0.343177	6.77884	-3.86167	0.00104229	0.0255874	-0.790463
							MLPH	-0.779135	7.28799	-3.86069	0.00104462	0.0255945	-0.792575
							PALMD	-0.93254	5.4869	-3.85988	0.00104657	0.025596	-0.794341
							MBTPS1	-0.623041	6.30865	-3.85973	0.00104692	0.025596	-0.794659
							TNFSF10	-1.36975	6.24904	-3.85928	0.00104799	0.0255961	-0.795632
							GAB1	-0.746158	5.7057	-3.85759	0.00105205	0.025624	-0.799286
							TNRC6C-AS1	-0.817692	5.51311	-3.85747	0.00105235	0.025624	-0.799559
							GPX4	-0.663305	8.05591	-3.85646	0.00105479	0.0256282	-0.80175
							LRBA	-1.25536	6.47593	-3.85606	0.00105574	0.0256282	-0.802603
							PCGF3	-0.679384	7.06932	-3.85525	0.0010577	0.0256498	-0.80436
							EDF1	-0.942182	8.71948	-3.85312	0.00106287	0.0256736	-0.808972
							ADARB1	-0.577078	6.38903	-3.8522	0.00106511	0.0256736	-0.810968
							SMARCC2	-0.475824	7.69951	-3.85176	0.0010662	0.0256736	-0.811934
							NCOA3	-0.73406	6.17971	-3.85078	0.00106858	0.0256798	-0.814046
							P2RX4	-0.379115	5.97009	-3.85077	0.0010686	0.0256798	-0.814064
							AKAP8L	-0.431378	7.4868	-3.84726	0.00107723	0.0258351	-0.821671
							GULP1	-1.47442	5.12827	-3.84463	0.00108373	0.025905	-0.827369
							SYVN1	-0.459904	7.3143	-3.84457	0.00108387	0.025905	-0.827493
							SERPINB6	-0.848781	7.21321	-3.84407	0.00108512	0.025905	-0.828584
							MATN2	-1.0371	6.83993	-3.84396	0.00108539	0.025905	-0.82882
							SNX1	-0.874104	6.18442	-3.8434	0.00108678	0.025905	-0.830027
							SLC12A2	-1.19642	5.89973	-3.84314	0.00108745	0.025905	-0.830607
							CERS4	-0.726354	6.59856	-3.84302	0.00108773	0.025905	-0.830852
							SNORD116-1	-1.44568	9.19901	-3.84197	0.00109036	0.0259419	-0.833141
							COG7	-0.479061	6.09907	-3.83891	0.00109803	0.0260983	-0.839769
							PAK4	-0.33339	6.84618	-3.8367	0.00110357	0.026178	-0.844536
							ZNF761	-1.15019	6.53004	-3.83536	0.00110696	0.0262324	-0.847438
							OBSL1	-0.511456	7.26854	-3.83326	0.00111229	0.0262596	-0.851985
							SUV420H1	-0.79808	6.46242	-3.83322	0.0011124	0.0262596	-0.852075
							ENPP1	-0.839158	4.88178	-3.83318	0.0011125	0.0262596	-0.85216
							C10orf32	-0.742499	5.87993	-3.83174	0.00111617	0.0263203	-0.855281
							ITPRIPL2	-0.928045	6.91091	-3.83119	0.0011176	0.0263279	-0.856486
							PCMTD1	-0.89182	6.54601	-3.83058	0.00111915	0.0263387	-0.857805
							ATP8B1	-1.13031	5.94772	-3.82924	0.0011226	0.0263937	-0.860711
							ENG	-0.509171	7.30561	-3.82788	0.00112609	0.0264498	-0.863647
							NPHP3	-0.660997	5.57822	-3.82559	0.00113201	0.0265366	-0.868607
							PPCS	-1.06327	6.57818	-3.82371	0.00113689	0.026599	-0.87268
							LDB1	-0.861212	7.04253	-3.81973	0.00114728	0.0268158	-0.881288
							ZNF239	-0.655268	5.16072	-3.8188	0.00114974	0.0268471	-0.883312
							SPTBN2	-0.44933	6.32145	-3.81826	0.00115114	0.0268536	-0.884467
							TMEM184A	-0.470694	6.7385	-3.81764	0.00115278	0.0268656	-0.88581
							HEBP2	-0.78767	8.01316	-3.81632	0.00115627	0.0269207	-0.888671
							CLDN8	-1.32235	4.70069	-3.81156	0.00116894	0.0271085	-0.898979
							PRR16	-1.34882	6.08004	-3.81116	0.00117001	0.0271085	-0.899842
							ACP6	-0.559709	6.18166	-3.81048	0.00117182	0.0271243	-0.901309
							IGF1R	-1.12773	6.36846	-3.80889	0.00117608	0.0271786	-0.904742
							RPS18	-1.0957	10.7303	-3.80834	0.00117758	0.0271786	-0.905944
							DHX32	-0.958654	6.07002	-3.80615	0.00118349	0.0272155	-0.910684
							SLC39A7	-0.523198	6.90691	-3.80566	0.0011848	0.0272155	-0.911729
							PCF11	-0.800637	6.07747	-3.80361	0.0011904	0.0272155	-0.916186
							NADSYN1	-0.461871	6.18646	-3.8031	0.00119177	0.0272155	-0.917272
							DIAPH2	-1.14011	5.40194	-3.80281	0.00119258	0.0272155	-0.917919
							SECISBP2L	-0.907464	6.27248	-3.80034	0.00119932	0.0272628	-0.923251
							HUWE1	-0.724042	7.51728	-3.7995	0.00120162	0.0272858	-0.925061
							ZBTB4	-0.551173	6.68608	-3.79665	0.00120949	0.0274124	-0.931232
							NAT10	-0.544544	6.06729	-3.7951	0.00121378	0.0274835	-0.93458
							RPS6	-0.99008	9.77958	-3.79406	0.00121669	0.0274974	-0.936845
							NOTCH2	-0.752009	6.65557	-3.79077	0.00122588	0.0276528	-0.943962
							HERC6	-0.606241	5.12543	-3.78877	0.0012315	0.0277095	-0.948289
							OR2A1-AS1	-0.567879	5.50997	-3.78841	0.00123251	0.0277095	-0.949062
							ZNF587	-1.0976	6.9931	-3.78833	0.00123274	0.0277095	-0.949243
							C10orf76	-0.767927	5.66244	-3.78823	0.00123303	0.0277095	-0.949461
							OSBP	-0.465913	6.81344	-3.78736	0.00123546	0.027738	-0.951321
							ARFGEF2	-0.66555	6.09761	-3.78683	0.00123697	0.027746	-0.952481
							TACSTD2	-0.825951	6.27372	-3.78586	0.0012397	0.0277812	-0.954567
							TMCC1	-0.722027	6.12745	-3.78421	0.00124442	0.0278607	-0.958155
							RAB4A	-1.07232	6.53554	-3.78059	0.00125475	0.0280208	-0.965976
							IVD	-0.62119	6.00889	-3.78007	0.00125626	0.0280208	-0.967108
							VAMP2	-0.851374	7.28558	-3.77827	0.00126144	0.0281102	-0.970999
							ZNF415	-0.669391	4.95452	-3.77752	0.0012636	0.0281322	-0.972619
							STAT3	-0.868131	7.46505	-3.77608	0.00126776	0.0281737	-0.975724
							PDXK	-0.470572	6.64982	-3.77594	0.00126817	0.0281737	-0.976035
							CUX1	-0.343772	6.97236	-3.77565	0.001269	0.0281737	-0.976651
							RNU6-118P	-1.56176	8.1808	-3.77391	0.00127408	0.0282081	-0.980427
							RPL29	-1.1043	9.59662	-3.77054	0.00128391	0.0283964	-0.987694
							SLC13A3	-0.499577	5.87119	-3.77019	0.00128497	0.0283964	-0.988473
							KIAA1432	-0.535804	4.65905	-3.76829	0.00129057	0.0284674	-0.99258
							UBA1	-0.724931	7.36055	-3.76748	0.00129293	0.0284934	-0.994312
							EIF2AK3	-0.564481	5.75142	-3.76662	0.00129549	0.0285097	-0.996183
							SMURF2	-0.794834	6.31405	-3.76643	0.00129606	0.0285097	-0.996593
							BLOC1S6	-1.15154	6.47661	-3.76592	0.00129757	0.0285168	-0.9977
							AGAP8	-1.12873	7.55564	-3.76374	0.00130407	0.0286331	-1.00242
							RBMS3	-0.74972	5.95301	-3.76037	0.00131415	0.0288016	-1.00969
							RAB18	-1.06886	6.28421	-3.75954	0.00131663	0.0288296	-1.01148
							KIAA1217	-0.982723	6.35775	-3.75738	0.00132316	0.0289193	-1.01616
							DIP2A	-0.48143	6.46224	-3.75698	0.00132435	0.0289193	-1.01701
							LMAN2	-0.43063	7.16334	-3.75635	0.00132627	0.0289346	-1.01837
							MAGED1	-0.869366	7.09789	-3.75527	0.00132955	0.0289798	-1.02071
							PABPC1	-0.949371	9.55424	-3.75403	0.00133332	0.0289992	-1.02339
							NOL12	-0.363405	6.8812	-3.75379	0.00133408	0.0289992	-1.02392
							MIR145	-1.53975	6.74547	-3.75156	0.00134087	0.0290755	-1.02872
							LAMTOR1	-0.798707	7.06806	-3.75105	0.00134245	0.0290755	-1.02984
							DOLK	-0.617806	6.30432	-3.74891	0.00134903	0.0291916	-1.03446
							THRAP3	-0.897666	7.12661	-3.74736	0.00135382	0.0292367	-1.03781
							OTUD5	-0.514235	7.57242	-3.74718	0.00135438	0.0292367	-1.0382
							FAM134C	-0.507321	5.98132	-3.74704	0.0013548	0.0292367	-1.03849
							TBRG1	-0.729048	6.69349	-3.74626	0.00135723	0.0292367	-1.04018
							C1orf192	-0.62024	5.3017	-3.7456	0.00135928	0.0292546	-1.04161
							ZNF79	-0.338998	5.803	-3.7447	0.00136208	0.0292739	-1.04355
							RNU6-944P	-1.73152	4.63979	-3.74432	0.00136325	0.0292739	-1.04437
							TMEM54	-0.635071	7.07531	-3.74253	0.00136884	0.0293546	-1.04823
							PDIA5	-0.784029	6.59316	-3.74124	0.00137288	0.0294149	-1.05102
							EP300	-0.77607	7.28566	-3.74056	0.00137504	0.0294346	-1.0525
							ZNF217	-1.40996	6.31347	-3.73322	0.00139828	0.0298788	-1.06834
							GK5	-0.660855	5.19052	-3.73259	0.00140032	0.0298956	-1.06971
							RHPN2	-0.861792	6.10034	-3.73157	0.00140358	0.0299384	-1.07191
							ACTL10	-0.385817	6.45507	-3.73067	0.00140649	0.0299595	-1.07386
							RPL7A	-0.687677	7.74981	-3.73048	0.00140707	0.0299595	-1.07426
							MARK2	-0.566826	6.33596	-3.73	0.00140863	0.029966	-1.07531
							MPRIP	-0.445079	6.7203	-3.72924	0.00141109	0.0299916	-1.07695
							TMEM25	-0.551307	6.50219	-3.72792	0.00141533	0.0300491	-1.07979
							THUMPD1	-0.744418	5.48982	-3.72762	0.00141631	0.0300491	-1.08044
							CSGALNACT1	-1.05476	5.39837	-3.72515	0.00142432	0.0301656	-1.08577
							NEK3	-0.521751	4.90325	-3.72341	0.00143002	0.0302594	-1.08954
							WWP2	-0.539983	6.07088	-3.72197	0.00143471	0.0303051	-1.09264
							HADHA	-0.731611	7.12442	-3.72021	0.00144051	0.0303739	-1.09645
							TRIM25	-0.669343	6.74559	-3.71769	0.00144881	0.030522	-1.10187
							GARNL3	-0.609572	5.30377	-3.71709	0.00145081	0.0305372	-1.10318
							WDR5B	-0.744572	6.38969	-3.71584	0.00145497	0.0305442	-1.10588
							MGST2	-1.09083	7.14946	-3.71331	0.00146338	0.0306938	-1.11133
							TMBIM1	-0.969924	7.20192	-3.71231	0.00146675	0.0307374	-1.11349
							AMELX	-0.97687	5.15052	-3.70981	0.00147516	0.0308596	-1.11889
							DDX6	-0.925502	7.37252	-3.70734	0.00148351	0.0309594	-1.12423
							KIAA1324	-1.09078	6.62011	-3.70725	0.00148381	0.0309594	-1.12442
							BCAM	-0.556643	7.02412	-3.70574	0.00148893	0.0310121	-1.12767
							ARHGEF17	-0.371689	6.10388	-3.70422	0.00149411	0.0310731	-1.13095
							CXCL14	-0.876934	6.53573	-3.70305	0.00149812	0.0311222	-1.13348
							TNKS2	-0.580248	5.53531	-3.70164	0.00150293	0.0311942	-1.13651
							PITPNC1	-0.718913	5.27041	-3.70089	0.00150551	0.0311942	-1.13812
							ATG2B	-0.564703	5.51082	-3.69798	0.00151555	0.0312939	-1.1444
							TCTA	-0.36764	7.12324	-3.69691	0.00151927	0.0312951	-1.14672
							SEC24B	-0.814047	6.5416	-3.69683	0.00151954	0.0312951	-1.14688
							MAN2C1	-0.345781	6.65495	-3.69646	0.00152084	0.0312951	-1.1477
							ACSM3	-0.913545	4.80837	-3.6949	0.00152628	0.0313799	-1.15106
							RHOU	-0.787569	7.07553	-3.69389	0.00152979	0.0313936	-1.15323
							RPS9	-0.686942	8.77341	-3.69358	0.00153088	0.0313936	-1.15391
							PCNXL4	-0.932283	6.33934	-3.69225	0.00153552	0.0314347	-1.15676
							RPS14	-0.629356	8.82055	-3.69108	0.00153965	0.0314923	-1.1593
							CHD9	-0.890557	5.98722	-3.68995	0.00154363	0.0315412	-1.16174
							C2CD2	-0.578313	5.61626	-3.68965	0.00154467	0.0315412	-1.16238
							ZNF814	-0.785027	6.67309	-3.68735	0.00155281	0.0316803	-1.16734
							TRAP1	-0.45905	6.65271	-3.68653	0.00155572	0.0317125	-1.1691
							CD9	-1.39944	7.98965	-3.68336	0.00156704	0.0318618	-1.17595
							SH3D19	-0.910214	5.98695	-3.6806	0.00157693	0.0320266	-1.18189
							CIRBP-AS1	-0.542756	6.34348	-3.68016	0.00157852	0.0320266	-1.18284
							VPS54	-0.910952	5.572	-3.67984	0.00157969	0.0320266	-1.18353
							NKTR	-0.785122	7.29525	-3.67934	0.00158149	0.0320266	-1.18461
							ANO7	-0.522508	6.85389	-3.67924	0.00158184	0.0320266	-1.18482
							AMBRA1	-0.270733	6.12474	-3.67787	0.00158679	0.0320725	-1.18777
							CCDC125	-0.700151	5.32344	-3.67671	0.00159102	0.0321253	-1.19028
							RPLP0	-0.822027	8.68988	-3.67449	0.00159908	0.0321995	-1.19505
							LINC01006	-0.700495	5.77974	-3.67213	0.00160775	0.0322637	-1.20015
							KIAA1737	-1.11984	6.498	-3.67206	0.001608	0.0322637	-1.2003
							ATL2	-0.707423	5.74758	-3.67206	0.00160801	0.0322637	-1.20031
							MANSC1	-0.85299	5.28337	-3.67182	0.0016089	0.0322637	-1.20083
							TTC3	-0.844705	7.3118	-3.67135	0.00161061	0.0322637	-1.20183
							EEF2K	-0.412678	6.25473	-3.67122	0.0016111	0.0322637	-1.20212
							LRRC8E	-0.522059	5.40195	-3.669	0.00161928	0.0324004	-1.2069
							CDC42BPB	-0.64897	6.59179	-3.66636	0.00162907	0.0325416	-1.21258
							AGAP7	-1.09815	7.02664	-3.66549	0.00163228	0.0325416	-1.21445
							DOPEY2	-0.853115	5.89461	-3.66529	0.00163303	0.0325416	-1.21488
							ANKRD50	-1.07288	6.19028	-3.66527	0.00163314	0.0325416	-1.21494
							LPCAT3	-0.910707	6.52616	-3.66414	0.00163734	0.0325983	-1.21737
							RBM6	-0.821755	6.9947	-3.66275	0.00164255	0.0326747	-1.22036
							SNORA74A	-1.10973	7.10405	-3.66105	0.00164894	0.0327481	-1.22403
							DPP4	-1.49676	5.05835	-3.66025	0.00165196	0.0327802	-1.22576
							SHISA5	-0.427424	7.92679	-3.65705	0.00166405	0.032938	-1.23264
							RPL36	-0.439018	9.07804	-3.65282	0.00168022	0.033203	-1.24176
							SNORD116-2	-1.75249	8.28875	-3.65227	0.00168233	0.0332173	-1.24294
							LYRM1	-0.542023	5.78746	-3.65127	0.00168617	0.0332276	-1.24509
							AGAP4	-0.906437	7.37157	-3.6511	0.00168683	0.0332276	-1.24546
							OMD	-0.906599	4.40416	-3.6508	0.00168798	0.0332276	-1.24611
							SNORA59A	-0.907988	5.38962	-3.65048	0.00168922	0.0332276	-1.2468
							TRIM27	-0.539127	6.15743	-3.65033	0.0016898	0.0332276	-1.24712
							PCNX	-0.434825	5.88267	-3.64923	0.00169403	0.0332835	-1.24948
							AKTIP	-0.857481	4.90268	-3.64439	0.00171285	0.033598	-1.2599
							ASCC2	-0.371798	6.18673	-3.64287	0.0017188	0.0336766	-1.26318
							CTSH	-0.752896	6.23452	-3.6419	0.0017226	0.0337064	-1.26526
							ZNF845	-0.750349	5.08043	-3.64138	0.00172468	0.0337193	-1.26639
							NDUFB10	-0.527236	7.51947	-3.64053	0.00172799	0.033729	-1.26821
							USP54	-0.605799	6.10888	-3.63926	0.00173303	0.0337723	-1.27095
							KIF13B	-0.579446	5.79366	-3.63813	0.00173749	0.0338255	-1.27337
							UROS	-0.427497	5.90824	-3.63785	0.0017386	0.0338255	-1.27398
							FNDC3A	-0.888749	5.79281	-3.63503	0.00174986	0.0340169	-1.28007
							SLC4A4	-1.72912	6.21078	-3.63041	0.0017684	0.0342989	-1.29001
							VPS53	-0.509558	6.16876	-3.63026	0.00176897	0.0342989	-1.29031
							L3MBTL3	-0.629499	5.48527	-3.62998	0.0017701	0.0342989	-1.29091
							ADRBK1	-0.511379	6.34466	-3.62938	0.00177256	0.0343036	-1.29222
							ZBTB43	-0.759001	5.96917	-3.6287	0.00177531	0.0343036	-1.29368
							ZCCHC2	-0.454575	5.80237	-3.62867	0.0017754	0.0343036	-1.29373
							USP25	-0.812083	5.7297	-3.62851	0.00177608	0.0343036	-1.29409
							GALNT3	-0.956413	5.42553	-3.62804	0.00177796	0.0343122	-1.29509
							COLEC12	-0.988674	6.16432	-3.62754	0.00177999	0.0343237	-1.29617
							SPATA13	-0.641214	5.7964	-3.62637	0.00178475	0.0343776	-1.29869
							DDB1	-0.646309	6.6598	-3.62615	0.00178566	0.0343776	-1.29917
							NFKBIA	-0.742561	7.57671	-3.62403	0.00179432	0.0345164	-1.30373
							MRFAP1	-0.473529	7.19118	-3.62225	0.00180161	0.0345758	-1.30755
							TP53TG1	-0.532026	5.77839	-3.62198	0.00180273	0.0345758	-1.30814
							SON	-1.49121	8.09445	-3.62187	0.00180319	0.0345758	-1.30838
							ARHGEF26	-0.782699	5.39847	-3.62125	0.00180573	0.0345872	-1.3097
							PIK3R1	-0.807134	6.47626	-3.62067	0.00180812	0.0345872	-1.31095
							SLC9A7	-0.705482	5.58293	-3.61774	0.00182026	0.0347421	-1.31726
							LYRM5	-1.11727	4.79902	-3.61766	0.00182058	0.0347421	-1.31743
							RPS19BP1	-0.411427	7.02295	-3.61711	0.00182284	0.0347576	-1.3186
							XYLT2	-0.296028	5.92668	-3.61419	0.00183506	0.0348792	-1.3249
							MOAP1	-0.577394	6.43821	-3.61203	0.00184411	0.034944	-1.32954
							FAM157B	-1.00889	7.48975	-3.61182	0.00184499	0.034944	-1.32999
							RNU6-882P	-0.764564	5.30839	-3.61095	0.00184864	0.0349706	-1.33185
							NAPA	-0.474583	6.68108	-3.6101	0.00185223	0.0350056	-1.33368
							PRAC1	-1.8663	6.0156	-3.60982	0.00185342	0.0350056	-1.33428
							ZNF888	-0.953818	5.37253	-3.60782	0.00186188	0.0351023	-1.33858
							TMEM109	-0.522887	6.69973	-3.60757	0.00186294	0.0351023	-1.33911
							SLK	-0.735332	6.4923	-3.60365	0.00187967	0.0353618	-1.34754
							ADPGK	-0.610564	5.79249	-3.60248	0.00188472	0.0354288	-1.35007
							ZNF812	-0.540501	5.81044	-3.60182	0.00188754	0.035454	-1.35148
							SNORD116-23	-1.76921	4.83129	-3.59844	0.00190217	0.035627	-1.35875
							TNS1	-0.995092	7.4969	-3.59809	0.00190368	0.035627	-1.3595
							CREBZF	-0.559775	7.07114	-3.59797	0.00190419	0.035627	-1.35976
							NANS	-1.14573	6.83167	-3.59673	0.00190958	0.035627	-1.36242
							SPOP	-0.562708	6.11084	-3.5964	0.00191102	0.035627	-1.36313
							ELOVL5	-1.28161	7.63646	-3.59629	0.0019115	0.035627	-1.36337
							LCP1	-1.70714	6.75357	-3.59626	0.00191165	0.035627	-1.36344
							KAT6A	-0.759646	6.5865	-3.59288	0.00192643	0.0358467	-1.3707
							LPP	-1.04186	7.49615	-3.59007	0.00193881	0.0360488	-1.37673
							NBPF11	-0.592629	8.07232	-3.58778	0.00194896	0.0362095	-1.38166
							CXorf23	-0.916646	5.34623	-3.58559	0.00195871	0.0363341	-1.38636
							TMEM184C	-0.764731	5.61326	-3.58522	0.00196033	0.036336	-1.38714
							SNORD108	-2.03219	8.02889	-3.58459	0.00196317	0.0363605	-1.3885
							PHKB	-0.928851	5.78782	-3.58331	0.00196892	0.0364388	-1.39126
							LRRC26	-0.448499	6.87897	-3.58254	0.00197239	0.0364746	-1.39291
							TNRC6C	-0.515596	6.83548	-3.58189	0.0019753	0.0365003	-1.39431
							TMEM66	-0.853089	7.65003	-3.57949	0.00198612	0.0365707	-1.39945
							SNRNP35	-0.364257	7.27823	-3.57943	0.00198639	0.0365707	-1.39958
							C19orf53	-0.561996	7.84554	-3.57937	0.00198668	0.0365707	-1.39972
							CAT	-0.904783	6.26513	-3.57935	0.00198676	0.0365707	-1.39976
							SNORD116-16	-1.04633	2.78825	-3.57837	0.0019912	0.0366119	-1.40186
							INVS	-0.509545	5.3731	-3.57818	0.00199206	0.0366119	-1.40226
							KLHL5	-0.716721	5.27598	-3.57685	0.0019981	0.0366666	-1.40512
							VPS39	-0.544739	6.25202	-3.5756	0.0020038	0.0367429	-1.4078
							RNU6-321P	-1.76183	6.77978	-3.57459	0.0020084	0.036771	-1.40997
							HPN	-0.520883	6.56396	-3.57419	0.00201024	0.0367765	-1.41083
							POLI	-0.79325	5.62183	-3.5723	0.00201891	0.0368591	-1.41488
							PCDH1	-0.330199	7.05983	-3.57141	0.00202304	0.0368591	-1.41681
							SSR4	-0.682535	8.22546	-3.57124	0.00202381	0.0368591	-1.41716
							GTF2IRD2B	-0.574257	6.01838	-3.57001	0.00202951	0.0368591	-1.41981
							LTBR	-0.336209	6.71793	-3.5695	0.00203185	0.0368591	-1.4209
							CFLAR	-0.828403	6.20697	-3.56929	0.00203282	0.0368591	-1.42135
							ZFP28	-0.41048	5.84524	-3.56916	0.0020334	0.0368591	-1.42162
							FAM219B	-0.433862	6.09659	-3.56863	0.0020359	0.0368591	-1.42278
							TRGV9	-1.67874	5.83767	-3.5686	0.00203602	0.0368591	-1.42283
							ZNF846	-0.40158	4.34142	-3.56853	0.00203634	0.0368591	-1.42298
							GLB1L2	-0.575671	6.31813	-3.56742	0.00204149	0.0369244	-1.42536
							CCPG1	-0.697812	5.25055	-3.56451	0.0020551	0.0371424	-1.43161
							PI4KB	-0.451716	6.23597	-3.56127	0.00207032	0.037361	-1.43856
							ATXN2	-0.862774	7.42727	-3.55994	0.00207658	0.0374324	-1.44141
							SNURF	-1.70015	5.91399	-3.55977	0.0020774	0.0374324	-1.44178
							DOCK7	-0.688001	5.34531	-3.55911	0.00208054	0.0374607	-1.4432
							PNPLA7	-0.455141	6.37423	-3.55866	0.00208265	0.0374705	-1.44416
							GFPT1	-0.898932	7.07809	-3.55704	0.00209035	0.0375807	-1.44763
							GOLGA8B	-0.616428	7.78357	-3.55591	0.00209574	0.0376493	-1.45006
							GABBR1	-0.509529	6.44901	-3.55514	0.00209943	0.0376873	-1.45171
							NT5C3B	-0.341939	6.86034	-3.55368	0.0021064	0.0377841	-1.45484
							SH2B1	-0.280332	6.67733	-3.55219	0.00211359	0.0378845	-1.45804
							ISCU	-0.766993	6.46202	-3.55171	0.00211587	0.037897	-1.45906
							ILK	-0.760866	7.27953	-3.55114	0.00211862	0.0379179	-1.46028
							PDCD11	-0.390179	5.67955	-3.54978	0.00212518	0.0379502	-1.46319
							WLS	-0.856393	6.51023	-3.54732	0.00213712	0.0380433	-1.46847
							TMEM256	-0.986718	8.90097	-3.5464	0.00214162	0.0380433	-1.47045
							TRAF4	-0.342922	6.97348	-3.54631	0.00214205	0.0380433	-1.47064
							LRCH3	-0.719137	6.77134	-3.54622	0.0021425	0.0380433	-1.47083
							AMD1	-1.26898	6.49507	-3.54523	0.00214735	0.0380899	-1.47296
							SH3BP5-AS1	-0.816445	5.58791	-3.54425	0.00215214	0.0381466	-1.47506
							TFCP2	-0.643277	5.50911	-3.54164	0.00216498	0.0382989	-1.48066
							RALB	-0.577551	5.99116	-3.54122	0.00216701	0.0382989	-1.48155
							KIAA0368	-1.08586	6.77794	-3.5412	0.00216714	0.0382989	-1.4816
							SLC7A6OS	-0.553207	6.14533	-3.54027	0.00217172	0.0383321	-1.48359
							STARD3NL	-0.95929	5.97674	-3.53962	0.00217496	0.0383321	-1.48499
							WWC2	-0.62828	5.57079	-3.5392	0.00217703	0.0383321	-1.48589
							GRINA	-0.515975	7.46192	-3.53659	0.00219002	0.0384793	-1.49149
							MAP3K3	-0.425127	6.29937	-3.5362	0.00219195	0.0384793	-1.49232
							UNC13B	-1.18621	6.15028	-3.53592	0.00219335	0.0384793	-1.49292
							HIPK2	-0.954706	7.90545	-3.53592	0.00219336	0.0384793	-1.49292
							CBLC	-0.333508	6.325	-3.53394	0.00220327	0.0385669	-1.49717
							RPL8	-0.839302	9.30505	-3.53306	0.00220767	0.0386157	-1.49905
							PTRHD1	-0.780264	7.03037	-3.5323	0.00221147	0.0386539	-1.50066
							POMZP3	-0.416208	6.96427	-3.53116	0.00221725	0.0387266	-1.50312
							SYNPO2	-1.34168	6.89434	-3.52862	0.0022301	0.0388942	-1.50856
							KCTD21-AS1	-0.578009	5.18896	-3.52501	0.00224848	0.0390723	-1.51628
							TEAD3	-0.418466	7.09528	-3.52409	0.00225321	0.039104	-1.51826
							RPS4Y1	-1.25225	6.96511	-3.5213	0.00226754	0.0392892	-1.52423
							CDKL5	-0.532659	5.22067	-3.51782	0.00228559	0.0395566	-1.53169
							IMPACT	-0.619305	5.24936	-3.51729	0.00228833	0.0395635	-1.53282
							RCAN3	-0.969191	6.80361	-3.51451	0.00230288	0.0397576	-1.53878
							SH3GLB2	-0.516586	7.00733	-3.51365	0.00230736	0.0397803	-1.54061
							MPI	-0.412848	6.57494	-3.5133	0.00230919	0.0397803	-1.54135
							COL4A3	-0.271756	5.53566	-3.51129	0.00231977	0.0399338	-1.54566
							BBX	-0.701323	6.57123	-3.51054	0.00232377	0.0399738	-1.54727
							ATXN1	-0.720596	6.33779	-3.50806	0.00233692	0.0401423	-1.55258
							NR2F2	-0.650247	7.90989	-3.50651	0.00234513	0.0402255	-1.55588
							C8orf34	-0.539742	4.7739	-3.50455	0.00235562	0.040359	-1.56008
							SFRP1	-0.600471	6.45285	-3.50443	0.00235629	0.040359	-1.56035
							FAM21D	-0.835151	6.17774	-3.50334	0.00236211	0.0404297	-1.56267
							RNA5SP301	-1.38726	4.47469	-3.50144	0.00237236	0.0405727	-1.56674
							WHAMM	-0.450977	5.97304	-3.50089	0.00237529	0.0405727	-1.56791
							CALCOCO1	-0.563731	6.61297	-3.50085	0.00237555	0.0405727	-1.56801
							NBPF8	-0.50607	10.6076	-3.50039	0.00237805	0.0405863	-1.56899
							UBXN6	-0.371659	7.43497	-3.49848	0.00238835	0.0407331	-1.57306
							DNAJC4	-0.363356	7.32147	-3.4964	0.00239969	0.0408248	-1.57751
							FBXO9	-0.871803	6.48928	-3.49631	0.00240019	0.0408248	-1.57771
							C15orf37	-0.980827	6.75053	-3.49572	0.00240341	0.0408248	-1.57897
							PRPF39	-0.784912	5.65883	-3.49496	0.00240756	0.0408248	-1.5806
							ZBTB39	-0.544788	5.52931	-3.49476	0.00240866	0.0408248	-1.58103
							MED12	-0.466351	6.43265	-3.49468	0.00240909	0.0408248	-1.58119
							SEC14L2	-0.763807	6.13872	-3.49432	0.00241108	0.0408295	-1.58197
							SLC43A1	-0.594056	6.34925	-3.49388	0.00241352	0.0408419	-1.58292
							RNU11-2P	-1.59257	7.47974	-3.49058	0.00243165	0.0410616	-1.58996
							FAM13C	-0.782469	5.96561	-3.48902	0.0024403	0.0411205	-1.5933
							MKLN1	-0.814413	6.59514	-3.4882	0.00244487	0.0411396	-1.59506
							SWAP70	-0.577151	6.21896	-3.48739	0.00244934	0.0411569	-1.59678
							ZNF586	-0.52432	6.55451	-3.4862	0.00245598	0.0412394	-1.59932
							RN7SL68P	-1.21179	5.13513	-3.48464	0.00246469	0.0413338	-1.60265
							HK1	-0.432404	5.89313	-3.48458	0.00246506	0.0413338	-1.60279
							ECM2	-0.518876	5.1989	-3.4836	0.00247054	0.0413967	-1.60488
							TOX4	-0.515024	6.52415	-3.48326	0.00247245	0.0413997	-1.60561
							SMG1	-0.832841	7.08096	-3.48223	0.00247828	0.0414682	-1.60782
							UBE2G1	-0.854387	6.38116	-3.4816	0.00248182	0.0414985	-1.60916
							BEX4	-1.18056	7.23402	-3.48118	0.00248415	0.0415085	-1.61005
							BBS4	-0.455386	5.08251	-3.48082	0.00248623	0.0415141	-1.61083
							MAP7	-0.865239	6.49905	-3.47991	0.00249137	0.0415419	-1.61277
							ZNF320	-1.09382	5.88626	-3.47911	0.00249591	0.0415688	-1.61448
							RPS20	-0.727549	10.631	-3.47901	0.00249646	0.0415688	-1.61469
							WBP11	-0.761615	7.19649	-3.47839	0.00249996	0.0415982	-1.61601
							KCTD18	-0.392617	5.26097	-3.47672	0.00250947	0.041649	-1.61958
							UBE4B	-0.547502	6.93749	-3.47667	0.00250978	0.041649	-1.61969
							EXOC4	-0.477285	6.73628	-3.47663	0.00250999	0.041649	-1.61977
							ARHGAP29	-1.22972	5.56761	-3.4752	0.00251815	0.0417497	-1.62282
							USP10	-0.908139	5.73432	-3.47496	0.00251954	0.0417497	-1.62334
							LINC00999	-0.60144	7.80943	-3.47291	0.00253128	0.0418862	-1.62771
							NADK2	-0.935299	5.91386	-3.47243	0.0025341	0.0419037	-1.62876
							ADHFE1	-0.59506	4.89421	-3.47201	0.00253647	0.041914	-1.62964
							CD3G	-0.557499	4.98128	-3.47141	0.00253997	0.0419428	-1.63093
							DAPK1	-0.693031	5.76124	-3.46995	0.00254842	0.0420533	-1.63406
							NIT2	-0.697016	5.78179	-3.46961	0.00255037	0.0420564	-1.63477
							GMPR	-0.793759	6.16359	-3.46794	0.00256007	0.0421399	-1.63834
							RNU6-1327P	-1.58314	5.44207	-3.4678	0.00256087	0.0421399	-1.63864
							PHC3	-0.895973	6.8647	-3.46558	0.00257382	0.0422253	-1.64338
							SUPT6H	-0.564876	6.81467	-3.46544	0.00257464	0.0422253	-1.64368
							ICK	-1.0144	6.32747	-3.46491	0.00257773	0.0422253	-1.64481
							XPO6	-0.999367	7.10668	-3.46452	0.00258004	0.0422253	-1.64564
							TSPAN9	-0.392861	5.95922	-3.46287	0.00258972	0.0423549	-1.64917
							ZNF790	-0.80098	5.32025	-3.46192	0.00259528	0.0424103	-1.65118
							ENTPD4	-0.463678	6.10708	-3.46169	0.00259666	0.0424103	-1.65168
							ACAD11	-0.753733	6.81427	-3.45774	0.00262008	0.0426335	-1.66012
							ASAH1	-0.593326	6.58929	-3.45476	0.00263784	0.0428197	-1.66647
							TTC17	-0.7703	6.60493	-3.45413	0.00264166	0.0428525	-1.66783
							OSTF1	-0.8952	5.79489	-3.45217	0.00265342	0.0430023	-1.672
							RSPRY1	-0.619346	5.57716	-3.45199	0.00265449	0.0430023	-1.67238
							C1orf115	-0.501658	7.0331	-3.45122	0.00265912	0.043019	-1.67402
							AGAP6	-0.842433	7.13465	-3.44964	0.00266872	0.0431452	-1.6774
							ZNF827	-0.547733	6.65757	-3.44913	0.00267179	0.0431657	-1.67848
							TMEM203	-0.387929	6.13974	-3.44873	0.00267421	0.0431756	-1.67933
							LATS2	-0.40696	6.51456	-3.44823	0.00267727	0.0431958	-1.68041
							TP53INP1	-1.07654	6.75751	-3.44604	0.00269059	0.0433522	-1.68507
							YIPF2	-0.304984	6.81191	-3.44557	0.00269349	0.0433697	-1.68608
							C6orf132	-0.393778	6.27402	-3.44468	0.00269894	0.0434282	-1.68798
							DIO2	-0.81642	5.24458	-3.4422	0.00271419	0.0436257	-1.69327
							TRIP11	-0.693843	5.71771	-3.44209	0.00271486	0.0436257	-1.69351
							INO80D	-0.541431	6.2014	-3.44159	0.00271793	0.0436457	-1.69457
							KDM2A	-0.593671	6.93266	-3.44126	0.00271996	0.0436489	-1.69527
							MAF1	-0.544536	7.30504	-3.43926	0.00273232	0.0437087	-1.69953
							HSBP1L1	-0.531432	5.88329	-3.43918	0.00273282	0.0437087	-1.6997
							MTHFR	-0.458802	5.37065	-3.4376	0.00274262	0.043797	-1.70306
							PDPK1	-0.466905	6.55221	-3.43517	0.00275784	0.0439883	-1.70826
							LETMD1	-0.570354	6.31643	-3.43394	0.00276551	0.0440547	-1.71087
							DOCK1	-0.797062	5.82862	-3.43317	0.00277036	0.0441026	-1.71251
							RPS3A	-1.06142	9.07787	-3.43199	0.00277776	0.0441909	-1.71502
							DCAF5	-0.462177	5.95409	-3.42937	0.00279435	0.0444254	-1.72061
							GOLGA8M	-0.473765	5.67633	-3.42845	0.00280021	0.044484	-1.72258
							NHLRC2	-0.866496	6.00473	-3.4282	0.00280176	0.044484	-1.7231
							PPFIBP1	-0.598348	5.67612	-3.4269	0.00281009	0.0445866	-1.72588
							DEGS1	-1.09541	7.03113	-3.42619	0.00281458	0.0445878	-1.72738
							TRMT44	-0.331075	5.28861	-3.42596	0.00281604	0.0445878	-1.72787
							ANKS1A	-0.416058	6.4414	-3.42397	0.00282879	0.0447054	-1.73211
							ACO2	-0.399579	6.307	-3.42295	0.00283535	0.0447625	-1.73429
							SETX	-0.783251	6.20836	-3.42283	0.00283615	0.0447625	-1.73455
							MIR1302-2	-0.545995	7.63235	-3.41983	0.00285547	0.0449783	-1.74093
							RNU6-1338P	-1.70214	4.36838	-3.41872	0.00286265	0.0450617	-1.74328
							SCARNA21	-0.613166	6.04377	-3.41818	0.00286618	0.0450876	-1.74444
							NBPF15	-0.868809	8.8569	-3.41778	0.0028688	0.0450992	-1.7453
							PRMT2	-0.525702	6.15131	-3.41711	0.00287312	0.0451374	-1.74671
							IFT88	-0.476267	4.29522	-3.41499	0.002887	0.045296	-1.75124
							MIR3936	-1.33285	3.86953	-3.41322	0.00289859	0.0454417	-1.755
							ZNF540	-0.469672	4.39428	-3.41298	0.0029002	0.0454417	-1.75552
							CALCOCO2	-0.847987	6.4595	-3.41271	0.00290199	0.0454417	-1.7561
							RB1	-0.593209	5.43318	-3.4119	0.00290728	0.0454948	-1.75781
							BECN1	-0.547775	6.02231	-3.41124	0.00291165	0.0455231	-1.75922
							AP3M1	-0.644309	6.83405	-3.41004	0.00291959	0.0455231	-1.76177
							VCP	-0.79426	6.65272	-3.4099	0.00292051	0.0455231	-1.76207
							TUB	-0.38197	5.86533	-3.40961	0.00292244	0.0455235	-1.76269
							COPB2	-1.20787	7.04477	-3.40873	0.00292826	0.04556	-1.76456
							SPG11	-0.770055	6.17424	-3.40868	0.00292859	0.04556	-1.76466
							PXN	-0.383012	6.81123	-3.40766	0.00293539	0.0456132	-1.76684
							WBP2	-0.467279	6.94491	-3.40759	0.00293583	0.0456132	-1.76698
							GCC2	-0.890889	6.44583	-3.40446	0.00295674	0.0458933	-1.77364
							EEA1	-0.705923	5.95984	-3.40432	0.0029577	0.0458933	-1.77394
							ATF4	-0.353443	7.65135	-3.40328	0.00296469	0.0459719	-1.77616
							MYH11	-1.53927	8.40816	-3.40225	0.00297157	0.046019	-1.77834
							HOXC4	-1.01924	5.52652	-3.39778	0.00300184	0.0464276	-1.78785
							RNF13	-0.74734	6.13778	-3.39636	0.00301153	0.0465245	-1.79087
							EIF4G1	-0.579835	7.16949	-3.39558	0.00301687	0.0465245	-1.79253
							IGBP1	-0.523001	6.42284	-3.3955	0.00301739	0.0465245	-1.79269
							PPAPDC2	-0.913058	5.64517	-3.39544	0.00301783	0.0465245	-1.79283
							FXYD3	-0.884016	7.88674	-3.39252	0.00303787	0.0467514	-1.79904
							LRP6	-0.596925	5.86314	-3.39222	0.00303989	0.0467514	-1.79967
							ZNF507	-0.842692	5.35044	-3.39215	0.00304037	0.0467514	-1.79981
							SLC37A1	-0.614892	6.46216	-3.39087	0.00304924	0.0468575	-1.80255
							NFE2L1	-0.677705	6.94957	-3.39039	0.00305256	0.0468785	-1.80357
							ARCN1	-0.719335	6.35124	-3.38688	0.00307691	0.0471312	-1.81102
							SMIM14	-0.721892	7.12752	-3.38659	0.00307893	0.0471312	-1.81164
							GSDMB	-0.568597	5.63746	-3.38638	0.00308039	0.0471312	-1.81208
							RPLP1	-0.835184	9.97124	-3.38632	0.00308085	0.0471312	-1.81222
							CRADD	-0.691594	6.02826	-3.38617	0.0030819	0.0471312	-1.81254
							USP46-AS1	-1.1612	4.63916	-3.38604	0.00308282	0.0471312	-1.81282
							KMT2C	-0.855299	7.11725	-3.38416	0.00309592	0.0472651	-1.8168
							TMC4	-0.491113	6.89998	-3.38394	0.0030975	0.0472651	-1.81728
							STAMBP	-0.53341	6.31581	-3.38015	0.00312422	0.0476423	-1.82533
							ZNF462	-1.07145	6.96206	-3.37771	0.00314154	0.0478759	-1.83052
							DNAH1	-0.29317	5.94864	-3.37737	0.0031439	0.0478813	-1.83122
							PCBD1	-0.754836	6.14053	-3.37633	0.00315135	0.0479301	-1.83344
							TTC18	-0.488861	4.3103	-3.376	0.0031537	0.0479301	-1.83414
							ZC3H12A	-0.363826	6.78654	-3.37516	0.00315965	0.0479301	-1.83591
							SOX9	-0.3108	6.89515	-3.37488	0.00316168	0.0479301	-1.83651
							SNORA5A	-1.07637	8.4605	-3.37444	0.00316483	0.0479301	-1.83745
							VAMP1	-0.518306	5.4851	-3.37389	0.0031688	0.0479301	-1.83862
							FKBP5	-0.975009	6.29015	-3.37385	0.00316911	0.0479301	-1.83871
							RNU6-1016P	-1.32511	7.10558	-3.37384	0.00316915	0.0479301	-1.83873
							ALOX15B	-0.897124	6.43239	-3.37325	0.00317337	0.0479576	-1.83997
							BRWD1	-0.613782	5.40569	-3.37303	0.00317497	0.0479576	-1.84045
							CDK5RAP3	-0.636582	7.31835	-3.37224	0.00318067	0.0480057	-1.84213
							WDR46	-0.465569	5.87147	-3.37078	0.0031912	0.0481115	-1.84523
							ADAMTS9-AS2	-0.582719	5.45594	-3.36712	0.00321774	0.0484364	-1.85299
							ZNF860	-0.707935	5.59014	-3.36697	0.00321883	0.0484364	-1.85331
							IGHV3OR16-9	-0.808734	5.15715	-3.36425	0.00323871	0.0486682	-1.85909
							TM7SF2	-0.342841	6.59218	-3.36393	0.00324108	0.0486682	-1.85977
							THADA	-0.57215	5.2888	-3.36375	0.00324238	0.0486682	-1.86015
							EDC3	-0.407314	5.98148	-3.36295	0.00324826	0.0487259	-1.86184
							BRE	-0.506346	6.53976	-3.36224	0.00325344	0.0487521	-1.86334
							ZNF233	-0.512697	5.1808	-3.36216	0.00325408	0.0487521	-1.86352
							MIR143HG	-0.978985	7.04987	-3.36136	0.00325997	0.0488098	-1.86522
							TMEM134	-0.363589	7.66012	-3.3597	0.00327223	0.048932	-1.86874
							CBR3	-1.12458	7.19611	-3.35756	0.00328814	0.0491084	-1.87328
							LINC00657	-0.583496	7.04926	-3.35601	0.00329969	0.0492349	-1.87657
							FAM156A	-0.501896	6.25522	-3.35559	0.00330278	0.0492349	-1.87745
							MFHAS1	-0.48417	6.35018	-3.35474	0.00330913	0.0492969	-1.87925
							ANKZF1	-0.484835	6.54995	-3.35442	0.00331156	0.0492969	-1.87994
							NGLY1	-0.697356	5.78564	-3.35365	0.00331732	0.0493287	-1.88157
							ZNF862	-0.251192	6.16505	-3.3499	0.00334559	0.0496004	-1.88952
							RALGAPA1	-0.83875	6.46913	-3.34968	0.00334729	0.0496004	-1.88999
							EIF3H	-1.03706	8.34225	-3.34944	0.00334907	0.0496004	-1.89049
							KIAA1522	-0.678276	6.75851	-3.3493	0.00335011	0.0496004	-1.89079
							MRPL43	-0.500792	6.13017	-3.34866	0.00335501	0.0496421	-1.89215
							ATF7	-0.675795	5.51229	-3.34809	0.00335934	0.0496447	-1.89336
							C10orf137	-0.678624	5.8446	-3.34636	0.0033725	0.0498084	-1.89703
							B3GALNT2	-0.675233	5.87958	-3.34604	0.00337496	0.049814	-1.89771
							AHSA2	-0.930434	6.24732	-3.345	0.00338288	0.0499	-1.89991
							MTFMT	-0.504215	4.82571	-3.34426	0.00338853	0.0499526	-1.90147
							FLII	-0.464988	6.43598	-3.34345	0.00339477	0.0499829	-1.90319
